# Supplementary material for: Alpine vegetation dataset from three contrasting mountain ranges differing in climate and evolutionary history
Source: Data Brief. 2019 Nov 15;27:104816. doi: 10.1016/j.dib.2019.104816 (PMC6880020; doi:10.1016/j.dib.2019.104816)
Supplement: Multimedia component 1 [file mmc1.xlsx]

## Sheet: AbundanceDATA
Sample_ID	Muntain range	Plot	Subplot	Adenocarpus_hispanicus	Cytisus_oromediterraneus	Juniperus_oxicedrus	Agrostis_rupestris	Agrostis_truncatula	Arenaria_queriodes	Armeria_arenaria_segoviensis	Armeria_caespitosa	Arnoseris_minima	Biscutella_intermedia_pauana	Campanula_herminii	Cerastium_ramosissimum	Crocus_carpetanus	Deschampsia_iberica	Dianthus_sp	Dianthus_lusitanicus	Erophila_verna	Erysimum_humile_penyalarensis	Euphrasia_willkommii	Festuca_iberica	Festuca_indigesta	Gagea_nevadensis	Gentiana_lutea	Herniaria_scabrida	Pilosella_castellana	Pilosella_argyrocoma	Pilosella_pseudopilosella_pseudopilosella	Pilosella_vahlii	Jasione_crispa	Jasione_laevis	Jurinea_humilis	Koeleria_vallesiana	Leontodon_sp	Leucanthemopsis_alpina	Linaria_elegans	Linaria_saxatilis	Luzula_hispanica	Luzula_lactea	Minuartia_bigerrensis	Nardus_stricta	Paronychia_polygonifolia	Phyteuma_hemisphaericum	Plantago_subulata	Poa_bulbosa	Ranunculus_bulbosus	Rumex_angiocarpus
1	Guadarrama	1	1	0	0	0	2	0.1	0	0	0.1	0	0	0	0	0.1	0	0	0	0	0	0	0	0	15	1	0	0	0	0	0	0	0	0	0.1	0	0	0	0	0	0	0	0	30	0.1	0	0	5	3
2	Guadarrama	1	2	0	0	0	0.1	1	0	0	2	0	0	0	0	2	0	0	0	0	0	0	0	0	40	0	0	0	0	0	0	0	0	0	0.1	0	0	0	0	0	1	0	4	0	0	0	0	2	1
3	Guadarrama	1	3	0	0	0	0	4	0	0	3	0	0	0	0	0.1	0	0	0	0	0	0	0	0	40	0	0	0	0	0	0	0.1	3	0	0.1	0	0	0	0	0	0	0	2	0	0	0	0	0.1	0.1
4	Guadarrama	1	4	0	0	0	1	2	0	0	3	0	0	0	0	3	0	0	0	0	1	0	0	0	30	0	0	0	0	0	0	0	0	0	0.1	0	0	0	0	0	0	0	2	0	0	0	0	3	2
5	Guadarrama	1	5	0	0	0	0.25625	1.67344	0	0	1.85156	0	0	0	0	0	0	0	0	0	0	0	0	0	21.4375	0	0	0	0	0	0	0.846875	5.5625	0	0.00625	0	0	0	0	0	1.19375	0	0.590625	0	0.0234375	0	0	0.01875	0.0078125
6	Guadarrama	2	1	0	0	0	0	3	0	0	0.25	0	0	0	0	2	0	0	0	0	0	0	0	0	55	0.25	0	0	0	0	0	1	3	0	7	0	0	0	0	0	0	0	0	0	0	0	0	0	0
7	Guadarrama	2	2	0	0	0	0	4	0	0	0	0	0	0	0	6	0	0	0	0	0	0	0	3	45	0	0	0.25	0	0	0	3	1	0	6	0	0	0	0	0	0.25	0	0	0	0.25	0	0	0	0
8	Guadarrama	2	3	0	0	0	0	1	0	0	0.25	0	0	0	0	1	0	0	0	0	0	1	0	1	40	0	0	0	0	0	0	4	2	0	4	0	0	0	0	0	0	0	0	3	0	0	0	0	0
9	Guadarrama	2	4	0	0	0	0	6	0	0	0.25	0	0	0	0	0.25	0	0	0	0	0	0	0	0	30	0	0	0	0	0	0	2	0.25	0	3	0	0	0.25	0	0	0	0	0	0	0	0	0	0	0
10	Guadarrama	2	5	0	0	0	0	2.75	0	0	0	0	0	0	0	1.40625	0	0	0	0	0	0	0	1.20312	39.8125	0.125	0	0.015625	0	0	0	1.14062	1.11328	0	5.89062	0	0	0	0	0	0	0	0	1	0.078125	0	0	0	0
11	Guadarrama	3	1	0	0	0	0	0.25	0	0	0	0	0	0	0	0.25	0	0	0	0	0	3	0	0	60	0	0	0.25	0	0	0	7	1	0	1	0	0	0	0	0	0.25	0	0	0	0	0	0	0	0.25
12	Guadarrama	3	2	0	0.25	0	0	0.25	0	0	0	0	0	0	0	0	0	0	0	0	0	2	0	0	45	0	0	0	0	0	0	5	4	0	2	0	0	0	0	0	0.25	0	0	0	0.25	0	0	0	0
13	Guadarrama	3	3	0	0	0	0	0.25	0	0	1	0	0	0	0	0	0	0	0	0	0	0.25	0	0	50	0	0	0	0	0	0	2	3	0	2	0	0	0	0	0	0	0	0	0	0	0	0	0	0
14	Guadarrama	3	4	0	0	0	0	0	0	0	0.25	0	0	0	0	0	0	0	0	0	0	1	0	0	70	0	0	0	0	0	0	0.25	1	0	1	0	0	0	0	0	0	0	0	0	0	0	0	0	0
15	Guadarrama	3	5	0	0	0	0	0.053125	0	0	0.0203125	0	0	0	0	0.003125	0	0	0	0	0	0.696875	0	0	51.9375	0	0	0.003125	0	0	0	1.24531	0.384375	0	2.79844	0	0	0	0	0	0	0	0	0	0.009375	0	0	0	0.0046875
16	Guadarrama	4	1	0	0	0	0	1	0	0	0.25	0	0	0	0	0	0	0	0	0	0	0	0	0	20	0	0	0	0	0	0	3	1	0	1	0	0	0	0	0	0.25	0	25	0	0	0	0	0	0
17	Guadarrama	4	2	0	0	1	0	1	0	0	0.25	0	0	0	0	0	0	0	0	0	0	0	0	0	30	0	0	0	0	0	0	2	1	0	0.25	0	0	0	0	0	0.25	0	15	0	0	0	0	0	0
18	Guadarrama	4	3	0	0	1	0	1	0	0	1	0	0	0	0	0	0	0	0	0	0	0	0	0	25	0	0	0	0	0	0	0.25	1	0	2	0	0	0	0	0	0	0	20	0	0	0	0	0	0
19	Guadarrama	4	4	0	0	0	0	1	0	0	0.25	0	0	0	0	0	0	0	0	0	0	0	0	0	30	0	0	0	0	0	0	0.25	1	0	0.25	0	0	0	0	0	0.25	0	15	0	0	0	0	0	0
20	Guadarrama	4	5	0	0	0	0	0.015625	0	0	0.597656	0	0	0	0	0	0	0	0	0	0	0	0	0	28.0938	0	0	0	0	0	0	0.476562	1.85156	0	0.746094	0	0	0	0	0	0.171875	0	6.95312	0	0	0	0	0	0
21	Guadarrama	5	1	0	0	0	0	0.25	0	0	1	0	0	0	0	0	0	0	0	0	0	0	0	0	75	0	0	0	0	0	0	0.25	0.25	0	0	0	0	0	0	0	0	0	1	0	0	0	0	0	0
22	Guadarrama	5	2	0	0	0	0	1	0	0	0.25	0	0	0	0	0	0	0	0	0	0	0	0	0.25	55	0	0	0	0	0	0	0.25	0.25	0	0	0	0	0	0	0	0.25	0	3	0	0	0	0	0	0
23	Guadarrama	5	3	0	0	0	0	0.25	0	0	1	0	0	0	0	0	0	0	0	0	0	0	0	0	50	0	0	0	0	0	0	0	0.25	0	0.25	0	0	0	0	0	0	0	2	1	0	0	0	0	0
24	Guadarrama	5	4	0	0	0	0	0.25	0	0	0	0	0	0	0	0	0	0	0	0	0	0	0	1	55	0	0	0	0	0	0	0	0.25	0	0	0	0	0	0	0	0	0	1	10	0	0	0	0	0
25	Guadarrama	5	5	0	0	0	0	0.496094	0	0	0.140625	0	0	0	0	0	0	0	0	0	0	0	0	0	50.2969	0	0	0	0	0	0	0	0.171875	0	0	0	0	0	0	0	0	0	2.37109	0	0	0	0	0	0
26	Guadarrama	6	1	0	0	0	0	0	0	0	1	0	0	0	0	0	0	20	0	0	0	0	0	0	0	0	0	0	5	0	0	0	2	0	3	0	0	0.25	0	0	0	0	0	0	0	0	0	0	0
27	Guadarrama	6	2	0	0	0	0	0	0	0	0.25	0	0	0	0	0	0	35	0	0	0	0	0	0	0	0	0	0	3	0	0.25	0	4	0	4	0	0	0	0	0	0	0	0	0	0	0	0	0	0
28	Guadarrama	6	3	0	0	0.25	0	0	0	0	1	0	0	0	0	0	0	35	0	0	0	0	0	0	0	0	0	0	7	0	0	0.25	1	0	3	0	0	0.25	0	0	0	0	0	0	0	0	0	0	0
29	Guadarrama	6	4	0	0	0	0	0	0	0	1	0	0	0	0	0	0	35	0	0	0	0	0	0	0	0	0	0	1	0	0	0	1	0	3	0	0	0.25	0	0	0	0	0	0	0	0	0	0	0
30	Guadarrama	6	5	0	0	0.367188	0	1	0	0	0.222656	0	0	0	0	0	0	38.9844	0	0	0	0	0	0	0	0	0	0	0.757812	0	0.144531	0	0.648438	0	3.375	0	0	0.0585938	0	0	0	0	0	0	0	0	0	0	0
31	Guadarrama	7	1	0	0	0	0	0	0	0	0	0	0	0	0.25	0	0	0	0	0	0	0	0	0	70	0.25	0	0	0	4	0	0	0	0	7	0	0	0	0	0	0	0	0	0	0	0	0	10	3
32	Guadarrama	7	2	0	0	0	0	0.25	0	0	0.25	0	0	0	0	0.25	0.25	0	0	0	0	0	0	0	70	0	0	0	0	2	0	0	0	0	7	0	0	0	0	0	0	0	0	0	0	0	0	2	1
33	Guadarrama	7	3	0	0	0	0	0.25	0	0	0.25	0	0	0	0.25	1	2	0	0	0	0	0	0	0	75	0.25	0	0	0	0	0	0	0	0	3	0	0	0	0	0	0	0	0	0	0	0	0	3	0.25
34	Guadarrama	7	4	0	0	0	0	0.25	0	0	1	0	0	0	0	0.25	2	0	0	0	0	0	0	0	75	0.25	0	0	0	1	0	0	0	0	2	0	0	0	0	0	0	0	0	0	0	0	0	2	0.25
35	Guadarrama	7	5	0	0	0	0	0.125	0	0	0.453125	0	0	0	0.0078125	0.230469	0.128906	0	0	0	0	0	0	0	63.8438	0.00390625	0	0	0	2.46875	0	0.0117188	0	0	2.86328	0	0	0	0	0	0	0	0	0	0	0	0	1.47656	0.710938
36	Guadarrama	8	1	0	0	0	10	3	0	0	0	0	0	0	0	3	0	0	0	0	0	0	0	0	70	0	0	0	0	0	0	1	0	0	0	0	0	0	0	0	0	0	0	0	1	0	0	2	10
37	Guadarrama	8	2	0	0	0	0	0	0	0	0	0	0	0	0	2	0	0	0	0	0	0	0	0	75	2	0	0	0	0	0	0	0	0	1	0	0	0	0	0	0	0	0	0	0.25	0	0	0	2
38	Guadarrama	8	3	0	0	0	0	0	0	0	0	0	0	0	0	0	0	0	0	0	0	0	0	0	65	2	0	0	0	0	0	1	0	0	0	0	0	1	0	0	0	0	0	10	0	0	0	0	0
39	Guadarrama	8	4	0	0	0	2	0	0	0	0	0	0	0	0	0	0	0	0	0	0	0	0	5	75	3	0	0	0	0	0	2	0	0	0	0	0	0	0	0	0	0	0	6	0	0	0	0	0
40	Guadarrama	8	5	0	0	0	0	0	0	0	0	0	0	0	0	0.0820312	0	0	0	0	0	0	0	0	59.6094	0.296875	0	0	0	0	0	3.26953	0	0	0.546875	0	0	0	0	0	0	0	0	1.48828	0	0	0	0	0
41	Guadarrama	9	1	0	0	0	0	0.25	0	0	3	0	0	0	0	0	0	0	0	0	0	0	0	0	25	0	0	0	0	0	0	2	1	0	4	0	0	0	0	0	3	0	5	0	0	0	0	0	0
42	Guadarrama	9	2	0	0	0	0	0.25	0	0	1	0	0	0	0	0.25	0	0	0	0	0	0	0	0	75	0	0	0	0	0	0	0.25	0.25	0	2	0	0	0	0	0	3	0	3	0	0	0	0	0	2
43	Guadarrama	9	3	0	0	0	0	0.25	0	0	2	0	0	0	0	0	0	0	0	0	0	0	0	0	35	0	0	0	0	0	0	2	2	0	4	0	0	0	0	0	4	0	3	0	0	0	0	0	0
44	Guadarrama	9	4	0	0	0	0	1	0	0	2	0	0	0	0	0	0	4	0	0	0	0	0	0	35	0	0.25	0	0	0	0	3	2	0	3	0	0	0	0	0	2	0	5	0	0	0	0	0	0
45	Guadarrama	9	5	0	0	0	0	0.601562	0	0	1.19922	0	0	0	0	0	0	0.59375	0	0	0	0	0	0	21.0781	0	0	0	0	0	0	1.70312	1.03516	0	3.875	0	0	0	0	0	1.64453	0	3.75391	0	0	0	0	0	0
46	Guadarrama	10	1	0	0	0	1	0	0	0	0	0	0	0	0	10	0	0	0	0	0	0	0	0	30	2	0	0	0	0	0	0	0	0	3	0	0	0	0	0	0.25	0	0	0	0	0	0	35	3
47	Guadarrama	10	2	0	0	0	0	0	0	0	0	0.25	0	0	0	6	0	0	0	0	0	0	0	0	35	1	0	0	0	0	0	0	0	0	0	0	0	0	0	0	2	0	0	0	0	0	0	30	2
48	Guadarrama	10	3	0	0	0	0	0	0	0	0	0.25	0	0	0	5	0	0	0	0	0	0	0	0	40	0.25	0	0	0	0	0	0	0	0	1.25	0	0	0	0	0.25	2	0	0	0	0	0	0	25	2
49	Guadarrama	10	4	0	10	0	10	0	0	0	0	0	0	0	0	7	0	0	0	0	0	0	0	0	25	0.25	0	0	0	0	0	0	0	0	0	0	0	0	0	0	0	0	0	0	0.25	0	0	10	0
50	Guadarrama	10	5	0	0	0	0	0	0	0	0	0.707031	0	0	0	3.35938	0	0	0	0	0	0	0	0	44.0156	0.0625	0	0	0	0	0	0	0	0	0.753906	0	0	0	0	0.0976562	1.10547	0	0	0	0	0	0	12.1094	0.753906
51	Guadarrama	11	1	0	3	0	0	0.25	0	0	0	0	0	0	0	0	0	0	0	0	0	0	0	0	75	0	0	0	0	0	0	1	0.25	0	4	0	0	0	0	0	0	0	0	0.25	0	0	0	0	0
52	Guadarrama	11	2	0	0	0	0	3	0	0	0.25	0	0	0	0	0.25	0	0	0	0	0	0	0	0	55	0	0	0	0	0	0	2	1	0	2	0	0	0	0	0	0	0	0	0	0	0	0	0	0
53	Guadarrama	11	3	0	0	0	0	2	0	0	2	0	0	0	0	2	0	0	0	0	0	0	0	0	68	0	0	0	0	0	0	0.25	3	0	3	0	0	0	0	0	0	0	0	0	0	0	0	0	0
54	Guadarrama	11	4	0	0.25	0	0	1	0	0	0	0	0.25	0	0	1	0	0	0	0	0	0	0	0	80	0	0	0	0	0	0	3	0.25	0	2	0	0	0	0	0	0.25	0	0	0	0	0	0	0	0
55	Guadarrama	11	5	0	0	0	0	0.703125	0	0	0	0	0	0	0	0.347656	0	0	0	0	0	0	0	0	60.1562	0	0	0	0	0	0	2.03906	1.88281	0	1.84375	0	0	0	0	0	0	0	0	0	0.078125	0	0	0	0
56	Guadarrama	12	1	0	0	0	0	0	0	0	0.25	0	0	0	0	0	0	0	0	0	0	0.25	0	0	55	0	0	0	0	0	0	1	0.25	0	1	0	0	0	0	0	0.25	0	0	0	0	0	0	0	0
57	Guadarrama	12	2	0	0	0	0	0	0	0	0.25	0	0	0	0	0	0	0	0	0	0	0	0	0	35	0	0	0	0	0	0	0	1	0	3	0	0	0	0	0	0	0	0.25	0	0	0	0	0	0
58	Guadarrama	12	3	0	0	0	0.25	0	0	0	0.25	0	0	0	0	0	0	0	0	0	0	0.25	0	0	66	0	0	0	0	0	0	1	1	0	1	0	0	0	0	0	2	0	0	0	0	0	0	0	0
59	Guadarrama	12	4	0	0	0	0	0	0	0	1	0	0	0	0	0	0	0	0	0	0	0.25	0	0	35	0	0	0	0	0	0	1	0.25	0	1	0	0	0	0	0	1	0	0	0	0	0	0	0	0
60	Guadarrama	12	5	0	0	0	0	0	0	0	0.0234375	0	0	0	0	0	0	0	0	0	0	0.015625	0	0	30.1406	0	0	0	0	0	0	0.125	1.46484	0	1.67578	0	0	0	0	0	2.53906	0	0	0	0	0	0	0	0
61	Guadarrama	13	1	0	0	0	0.25	0	0	0	5	0	0	0	0	0	0	0	0	0	0	0	0	0	25	0	0	0	0	0	0	2	2	0	4	0	0	0	0	0	5	0	0.25	0	0	0	0	0	0
62	Guadarrama	13	2	0	0	0	0	0	0	0	1	0	0	0	0	0	0	0	0	0	0	0	0	0	50	0	0	0	0	0	0	1	1	0	2	0	0	0.25	0	0	0	0	1	0	0	0	0	0	0
63	Guadarrama	13	3	0	0	0	0	0	0	0	0	0	0	0	0	0	0	0	0	0	0	1	0	0	30	0	0	0	0	0	0	2	1	0	1	0	0	0.25	0	0	0.25	0	0	0	0	0	0	0	0
64	Guadarrama	13	4	0	0	0	0	0	0	0	0.25	0	0	0	0	0	0	0	0	0	0	0	0	0	30	0	0	0	0	0	0	3	1	0	2	0	0	0	0	0	0	0	0	0	0	0	0	0	0
65	Guadarrama	13	5	0	0	0	0	0	0	0	0.984375	0	0	0	0	0	0	0	0	0	0	0	0	0	30.875	0	0	0	0	0	0	0.941406	0.65625	0	1.21094	0	0	0	0	0	0.972656	0	0	0	0	0	0	0	0
66	Guadarrama	14	1	0	0	0	0	0.25	0	0	1	0	0	0	0	0	0	0	0	0	0	0	0	0	70	0	0	0	0	0	0	0.25	0	0	0.25	1	0	0	0	0	1	0	5	0	0	0	0	0	0
67	Guadarrama	14	2	0	0	0	0	0.25	0	0	0.25	0	0	0	0	0	0	0	0	0	0	0	0	0	40	0	0	0	0	0	0	1	0	0	1	0	0	0	0	0	3	0	25	0	0	0	0	0	0
68	Guadarrama	14	3	0	0	0	1	0.25	0	0	0.25	0	0	0	0	0	0	0	0	0	0	0	0	0	45	0	0	0	0	0	0	0.25	1	0	1	0	0	0	0	0	2	0	10	0	0	0	0	0	0
69	Guadarrama	14	4	0	0	0	0	0	0	0	1	0	0	0	0	0	0	0	0	0	0	0	0	0	65	0	0	0	0	0	0	1	1	0	0.25	0.25	0	0	0	0	2	0	5	0	0	0	0	0	0
70	Guadarrama	14	5	0	0	0	0	0.0664062	0	0	0.710938	0	0	0	0	0.0195312	0	0	0	0	0	0	0	0	36.875	0	0	0	0	0	0	0	0	0	0.890625	0	0	0	0	0	1.52734	0	5.28516	0	0	0	0	0	0.0195312
71	Guadarrama	15	1	0	1	0	0	1	0	0	0.25	0	0.25	0	0	1	0	0.25	0	0	0	0	0	0	60	0	0	0	0	0	0	0.25	0	0	2	0	0	0.25	0	0	0	0	0	0	0	0	0	0.25	0.25
72	Guadarrama	15	2	0	0	0	0	0	0	0	0.25	0	0	0	0	1	0	0	0	0	0	0	0	0	62	0	0	0	0	0	0	0	0	0	3	0	0	0	0	0	0	0	0	0	0	0	0	1	2
73	Guadarrama	15	3	0	3	0	0	0.25	0	0	0.25	0	0	0	0	1	0	2	0	0	0	0	0	0	40	1	0	0	0	0	0	0	0.25	0	0.25	0	0	1	0	0	0	0	0	0	0	0	0	0.25	0.25
74	Guadarrama	15	4	0	0	0	0	0	0	0	0.25	0	0	0	0	0	0	3	0	0	0	0	0	0	30	0	0	0	0	0	0	3	0.25	0	0.25	0	0	0	0	0	0	0	0	0	0	0	0	0	0.25
75	Guadarrama	15	5	0	0	0	0	0.0351562	0	0	1.38672	0	0.78125	0	0	0.285156	0	0.734375	0	0	0.0859375	0	0	0	44.1719	0	0	0	0	0	0	0.660156	0.0078125	0	3.65234	0	0	0.0234375	0	0	0	0	0	0	0.00390625	0	0	1.27734	1.12109
76	Guadarrama	16	1	0	1	0	1	20	0	0	0	0	0	0	0	0	0	0	0	0	0	0	0	2	0	0	0	0	0	0	0	10	4	0	0	0	0	2	0	0	0	0	0	0	0.25	0	0	0	0
77	Guadarrama	16	2	0	0	0	0	10	0	0	0	0	0	0	0	0	0	4	0	0	0	0	0	0	0	0	0	0	0	0	0	4	6	0	0	0	0	2	0	0	0	0	0	0	0	0	0	0	0
78	Guadarrama	16	3	0	2	0	0	12	0	0	0	0	0	0	0	0	0	0	0	0	0	0	0	0	0	0	0	0	0	0	0	0	5	0	0	0	0	1	0	0	0	0	0	0	0	0	0	0	0
79	Guadarrama	16	4	0	0.25	0	0	15	0	0	0	0	0	0	0	0	0	0	0	0	0	0	0	0	0	0	0	0	0	0	0	0	6	0	0	0	0	1	0	0	0	0	0	0	1	0	0	0	0
80	Guadarrama	16	5	0	0	0	0	3.96875	0	0	0	0	0	0	0	0	0	4.64062	0	0	0	0	0	0	0	0	0	0	0	0	0	1.40625	3.13281	0	0	0	0	1.14062	0	0	0	0	0	0	0	0	0	0	0
81	Guadarrama	17	1	0	0	0	0	5	0	0	3	0	0	0	0	0.25	0	0	0	0	0	0	0	0	40	0	0	0	0	0	0	0	0	0	0	0	0	0.25	0	0	0	0	0	0	0	0	0	8	0
82	Guadarrama	17	2	0	0	0	0	8	0	0	2	0	0	0	0	1	0	0	0	0	0	0	0	0	50	0	0	0	0	0	0	0	0.25	0	8	0	0	1	0	0	0	0	0	0	0	0	0	20	0
83	Guadarrama	17	3	0	0	0	0	15	0	0	2	0	0	0	0	0.25	0	0	0	0	0	0	0	0	40	0	0	0	0	0	0	6	1	0	4	0	0	0	0	0	4	0	0	0	0	0	0	7	0
84	Guadarrama	17	4	0	0	0	0	7	0	0	2	0	0	0	0	1	0	0	0	0	0	0	0	0	45	0	0	0	0	0	0	6	2	0	4	0	0	0.25	0	0	2	0	0	0	0	0	0	7	0
85	Guadarrama	17	5	0	0	0	0	2.48438	0	0	1.76172	0	0	0	0	0.335938	0	0	0	0	0	0	0	0	27.1406	0	0	0	0	0	0	0	0.632812	0	0.566406	0	0	0.199219	0	0	0	0	0	0	0	0	0	9.91016	0.0429688
86	Guadarrama	18	1	0	0	0	0	6	0	0	0	0	0	0.25	0	0	0	0	0	0	0	0	0	0	30	0	0	0	0	0	0	8	3	0	3	0	0	0	0	0	2	0	0	0	0.25	0	0	0	0
87	Guadarrama	18	2	0	0.25	0	0	2	0	0	0	0	0	1	0	0	0	0	0	0	0	0	0	0	35	0	0	0	0	0	0	4	2	0	1	0	0	0	0	0	0	0	0	0	0	0	0	0	0
88	Guadarrama	18	3	0	0	0	0	4	0	0	6	0	0	0	0	0	0	0	0	0	0	0	0	0	30	0	0	0	0	0	0	5	3	0	2	0	0	0	0	0	0	0	0	0	0	0	0	0	0
89	Guadarrama	18	4	0	0	0	1	4	0	0	0.25	0	0	0.25	0	0	0	0	0	0	0	0	0	0	25	0	0	0	0	0	0	5	3	0	2	0	0	0	0	0	0	0	0	0	0	0	0	0	0
90	Guadarrama	18	5	0	0	0	0	2.65625	0	0	1.62891	0	0	0.03125	0	0	0	0	0	0	0	0	0	0	29.6719	0	0	0	0	0.0351562	0	0.707031	1.48438	0	0.433594	0	0	0	0	0	0	0	0	0	0	0	0	0	0
91	Guadarrama	19	1	0	0	0	0	0	0	0	1	0	0	0	0	0	0	0	0	0	0	0	0	0	60	0	0	0	0	0	0	1	4	0	3	0	0	0	0	0	0.25	0	0	0	0	0	0	0	0
92	Guadarrama	19	2	0	0	0	0	0	0	0	0	0	0	0	0	0	0	0	0	0	0	0	0	0	65	0	0	0	0	0	0	3	3	0	4	0	0	0	0	0	0	0	0	0	0	0	0	0	0
93	Guadarrama	19	3	0	0	0	0	0	0	0	0	0	0	0	0	0	0	0	0	0	0	0	0	0	35	0	0	0	0	0	0	0.25	4	0	4	0	0	0	0	0	0	0	0	0	0	0	0	0	0
94	Guadarrama	19	4	0	0	0	0	0	0	0	0	0	0	0	0	0	0	0	0	0	0	0	0	4	60	0	0	0	0	0	0	0.25	3	0	2	0	0	0	0	0	0	0	0	0	0	0	0	0	0
95	Guadarrama	19	5	0	0	0	0	0	0	0	0	0	0	0	0	0	0	0	0	0	0	0	0	0	44.625	0	0	0	0	0	0	0.160156	2.43359	0	1.94531	0	0	0	0	0	0	0	0	0	0	0	0	0	0
96	Guadarrama	20	1	0	0	0	0	0	0	0	0	0	0	0	0	0	0	0	0	0	0	0	0	0	50	0	0	0	0	0	0	5	0	0	8	0	0	0	0	0	0	0	0	0	0	0	0	0	0
97	Guadarrama	20	2	0	0	0	0	0	0	0	0.25	0	0	0	0	0.25	0	0	0	0	0	0	0	0	55	0	0	0	0	0	0	2	0	0	8	0	0	0	0	0	0	0	0	0	0	0	0	0	0
98	Guadarrama	20	3	0	0	0	0	0	0	0	0	0	0	0	0	0.25	0	0	0	0	0	0	0	0	60	0	0	0	0	0	0	3	2	0	4	0	0	0	0	0	0	0	0	0	0	0	0	0	0
99	Guadarrama	20	4	0	0	0	0	0	0	0	0	0	0	0	0	0.25	0	0	0	0	0	0	0	0	60	0	0	0	0	0	0	4	0	0	6	0	0	0	0	0	0.25	0	0	0	0	0	0	0	0
100	Guadarrama	20	5	0	0	0	0	0	0	0	0	0	0	0	0	0.167969	0	0	0	0	0	0	0	0	40.25	0	0	0	0	0	0	0.25	0.046875	0	5.05078	0	0	0	0	0	0	0	0	0	0	0	0	0	0
101	Guadarrama	21	1	0	0	0	0.25	0	0	0	2	0	0	0	0	2	0	2	0	0	0	0	0	0	70	0	0	0	0	0	0	4	0.25	0	0.25	0	0	0	0	0	0	0	0	0	0	0	0	2	1
102	Guadarrama	21	2	0	0	0	5.25	0	0	0	1	0	0	0	0	0	0	0	0	0	0	0	0	25	45	0	0	0	0	0	0	1	0	0	0	0	0	0	0	0	0	0	0	0	0	0	0	0	0
103	Guadarrama	21	3	0	0	0	8	0.25	0	0	0	0	0	0	0	0	0	35	0	0	0	0	0	55	10	0	0	0	0	0	0	3	0.25	0	0.25	0	0	0	0	0	0	0	0	0	0.25	0	0	0	0
104	Guadarrama	21	4	0	0	0	0	0	0	0	2	0	0	0	0	0	0	0	0	0	0	0	0	0	60	0	0	0	0	0	0	1	0.25	0	0.25	0	0	0	0	0	0	0	0	0	0	0	0	0	0
105	Guadarrama	21	5	0	0	0	0	0.570312	0	0	0.796875	0	0	0	0	0	0	0	0	0	0	0	0	0	35.9688	0	0.03125	0	0	0	0	0.714844	2.98438	0	0.183594	0	0	0	0	0	0	0	0	0	0	0	0	0	0
106	Guadarrama	22	1	0	0.25	0	0	2	0	0	3	0	0	0	0	0	0	8	0	0	0	0	0	0	50	0.25	0	0	0	0	0	3	4	0	5	0	0	0	0	0	0	0	0	0	0	0	0	0	0
107	Guadarrama	22	2	0	0.25	0	1	0.25	0	0	1	0	0	0	0	0	0.25	25	0	0	0	0	0	0	35	1	0	0	0	0	0	0.25	3	0	5	0	0	0	0	0	0	0	0	0	0	0	0	0	0
108	Guadarrama	22	3	0	0.25	0	0	1	0	0	1	0	0	0	0	0.25	1	3	0	0	0	0	0	0	40	0.25	0	0	0	0	0	0	1	0	4	0	0	0	0	0	0	0	0	0	0	0	0	0	0
109	Guadarrama	22	4	0	0.25	0	3	0	0	0	3	0	0	0	0	0	0	25	0	0	0	0	0	0	35	0	0	0	0	0	0	2	6	0	5	0	0	0	0	0	0	0	0	0	0	0	0	0	0
110	Guadarrama	22	5	0	0.0546875	0	0	1.09375	0	0	1.08984	0	0	0	0	0.00390625	0.285156	3.23828	0	0	0	0	0	0	28.4531	0.0195312	0	0	0	0	0	0	4.42969	0	3.23438	0	0	0	0	0	0	0	0	0	0	0	0	0	0.132812
111	Guadarrama	23	1	0	4	0	0	0	0	0	0	0	0	0	0	1	1	0	0	0	0	0	0	0	60	0.25	0	0	0	0	0	0	0	0	0	0	0	0	0	0	0	0	0	0	0	0	0	25	0.25
112	Guadarrama	23	2	0	0	0	0	0	0	0	0	0	0	0	0	2	0.25	0	0	0	0.25	0	0	0	65	0	0	0	0	0	0	0	0	0	0	0	0	0	0	0	0	0	0	0	0	0	0	10	0.25
113	Guadarrama	23	3	0	0	0	0	0	0	0	0	0	0	0	0	0.25	0.25	0	0	0	0	0	0	0	65	0	0	0	0	1	0	0	0	0	0	0	0	0	0	0	0	0	0	0	0	0	0	2	0.25
114	Guadarrama	23	4	0	1	0	0	0	0	0	0	0	0	0	0	1	0	0	0	0	0	0	0	0	55	0	0	0	0	0.25	0	0	0	0	0	0	0	0	0	0	0	0	0	0	0	0	0	15	0
115	Guadarrama	23	5	0	0	0	0	0	0	0	0	0	0	0	0	1.30859	0.0742188	0	0	0	0.0820312	0	0	0	55.0938	0.00390625	0	0	0	0	0	0	0	0	0	0	0	0	0	0	0	0	0	0	0	0	0	15.1289	0.046875
116	Guadarrama	24	1	0	0	0	0	0	0	0	0	0	0	0	0	2.25	3	0	0	0	0	0	0	0	70	0	0	0	0	0	0	0	0	0	0	0	0	0	0	0	0	0	0	0	0.25	0	0	12	0.25
117	Guadarrama	24	2	0	0	0	0	0	0	0	0	0	0	0	0	3	0.25	0	0	0	0	0	0	0	60	0	0	0	0	0	0	0	0	0	0	0	0	0	0	0	0	0	0	26	0.25	0	0	5	0.25
118	Guadarrama	24	3	0	0	0	0	0.25	0	0	0	0	0	0	0	3	1	0	0	0	0	0	0	0	65	0	0	0	0	0.25	0	0	0	0	0	0	0	0	0	0	0	0	0	0	0	0	0	23	0.25
119	Guadarrama	24	4	0	0	0	0	0.110352	0	0	0	0	0	0	0	2.23594	1.1084	0	0	0	0	0	0	0	63.2422	0.00390625	0	0	0	0.0830078	0	0	0	0	0	0	0	0	0	0	0	0	0	6.5	0.146484	0	0	12.9336	0.208984
120	Guadarrama	24	5	0	0	0	0	0.191406	0	0	0	0	0	0	0	2.42969	0.183594	0	0	0	0.00390625	0	0	0	57.9688	0.00390625	0	0	0	0.0820312	0	0.0078125	0	0	0	0	0	0	0	0	0	0	0	0	0.0859375	0	0	11.7344	0.0859375
121	Guadarrama	25	1	0	1	0.25	0	1	0	0	0	0	0	0	0	0	0	0.25	0	0	0	0	0	0	40	0	0	0	0	0	0	0.25	4	0	2	0	0	0.25	0	0	0	0	0	0	0	0	0	0	0
122	Guadarrama	25	2	0	0	0	0	3	0	0	0	0	0	0	0	0	0	0	0	0	0	0	0	0	30	0	0	0	0	0	0	1	4	0	0	0	0	0.25	0	0	0	0	0	0	0	0	0	0	0
123	Guadarrama	25	3	0	0	0	0	3	0	0	0	0	0	0	0	0	0	0	0	0	0	0	0	0	30	0	0	0	0	0	0	1	5	0	1	0	0	1	0	0	0	0	0	0	0	0	0	0	0
124	Guadarrama	25	4	0	1	0	0	1	0	0	0	0	0	0	0	0	0	0	0	0	0	0	0	0	30	0	0	0	0	0	0	0.25	2	0	1	0	0	0	0	0	2	0	0	0	0	0	0	0	0
125	Guadarrama	25	5	0	0	0	0	1.12891	0	0	0	0	0	0	0	0	0	0	0	0	0	0	0	0	18.2031	0	0	0	0	0	0	0.347656	5.25	0	0.5	0	0	0.34375	0	0	0	0	0	0	0	0	0	0	0
126	Guadarrama	26	1	0	0	0	0	0	0	0	0	0	0	0	0	4	0	0	0	0	0	0	0	0	60	0	0	0	0	0	0	0	0	0	0.25	0	0	0	0	0	0	0	0	0	1	0	0	20	2
127	Guadarrama	26	2	0	0	0	0.25	0	0	0	0	0	0	0	0.25	2	0	0	0	0	0	0	0	0	50	0	0	0	0	10	0	0	0	0	0.25	0	0	0	0	0	0	0	0	0	1	0	0	25	2
128	Guadarrama	26	3	0	0	0	0	0	0	0	0.25	0.25	0	0	0	1	0	0	0	0	0	0	0	0	60	0	0	0	0	5	0	0	0	0	1	0	0	0	0	0	0	0	0	0	0.25	0	0	20	1
129	Guadarrama	26	4	0	0	0	0	0	0	0	0.25	0	0	0	0	2	0	0	0	0	0	0	0	0	70	0.25	0	0	0	5	0	0	0	0	2	0	0	0	0	0	0	0	0	0	0	0	0	15	2
130	Guadarrama	26	5	0	0	0	0	0	0	0	0	0	0	0	0.0195312	2.18359	0	0	0	0	0	0	0	0	53.625	0.0117188	0	0	0	7.21875	0	0	0	0	0.421875	0	0	0	0	0	0	0	0	0	0.0117188	0	0	21.2656	1.06641
131	Guadarrama	27	1	0	0	0	1	0	0	0	0.25	0	0	0	0	5	0	0	0	0	0	0	0	0	70	0	0	0	0	0	0	0	0	0	1	0	0	0	0	0	0	0	0	0	0	0	0	0	1
132	Guadarrama	27	2	0	0	0	3.25	0	0	0	0.25	0	0	0	0	3	0	0	0	0	0	0	0	0	75	0	0	0	0	0	0	0	0	0	1	0	0	0	0	0	0	0	0	0	0	0	0	0	1
133	Guadarrama	27	3	0	0	0	8	0	0	0	0	0	0	0	0	0.25	0	4	0	0	0	0	0	0	75	0.25	0	0	0	0	0	0	0	0	1	0	0	0	0	0	0	0	0	0	0	0	0	0	0
134	Guadarrama	27	4	0	0	0	0	0	0	0	0	0	0	0	0	1	0	0	0	0	0	0	0	0	70	0.25	0	0	0	0	0	0	0	0	0	0	0	0	0	0	0	0	0	0	0	0	0	0	1
135	Guadarrama	27	5	0	0	0	0.441406	0	0	0	0	0	0	0	0	0.695312	0	1.125	0	0	0	0	0	0	72.2656	0.015625	0	0	0	0	0	0	0	0	1.16016	0	0	0	0	0	0	0	0	0	0	0	0	0	0.078125
136	Guadarrama	28	1	0	0	0	0	1	0	0	1	0	0	0	0	0.25	0	0	0	0	0	0	0	0	89	0	0	0	0	0	0	0	0.25	0	1	0	0	0	0	0	0	0	0	0	0	0	0	0	0
137	Guadarrama	28	2	0	0	0	0	1	0	0	0.25	0	0	0	0	0	0	0	0	0	0	0	0	0	75	0	0	0	0	0	0	0.25	1	0	0	0	0	0.25	0	0	0	0	0	0	0	0	0	0	0
138	Guadarrama	28	3	0	0	0	0	1	0	0	2	0	0	0	0	0.25	0	0	0	0	0	0	0	0	70	0	0	0	0	0	0	0	1	0	0	0	0	0.25	0	0	0	0	0	0	0	0	0	0	0
139	Guadarrama	28	4	0	0	0	0	1	0	0	0.25	0	0	0	0	0.25	0	0	0	0	0	0	0	0	83	0	0	0	0	0	0	0	1	0	0.25	0	0	0	0	0	0	0	0	0	0	0	0	0	0
140	Guadarrama	28	5	0	0	0	0	0.601562	0	0	0.464844	0	0	0	0	0.046875	0	0	0	0	0	0	0	0	55.2656	0	0	0	0	0	0	0.0078125	1.87109	0	0.613281	0	0	0.00390625	0	0	0.09375	0	0	0	0	0	0	0	0
141	Guadarrama	29	1	0	0	0	0	3	0	0	0.25	0	0	0	0	0	0	0	0	0	0	0	0	0	30	0	0	0	0	0	0	0	2	0	0.25	0	0	0.25	0	0	0.25	0	0	0	0	0	0	0	0
142	Guadarrama	29	2	0	0	0	0	2	0	0	0.25	0	0	0	0	0	0	0	0	0	0	0	0	0	45	0	0	0	0	0	0	0.25	1	0	2	0	0	0.25	0	0	0	0	0	0	0	0	0	0	0
143	Guadarrama	29	3	0	0	0	0	1	0	0	0.25	0	0	0	0	0	0	0	0	0	0	0	0	0	35	0	0	0	0	0	0	0.25	1	0	0	0	0	0.25	0	0	0	0	0	0	0	0	0	0	0
144	Guadarrama	29	4	0	0	0	0	2	0	0	0.25	0	0	0	0	0	0	0	0	0	0	0	0	0	40	0	0	0	0	0	0	0	0.25	0	0	0	0	0.25	0	0	0	0	0	0	0	0	0	0	0
145	Guadarrama	29	5	0	0	0	0	0.0859375	0	0	0.257812	0	0	0	0	0	0	0.046875	0	0	0	0	0	0	27.375	0	0	0	0	0	0	0.0546875	1.80859	0	0.285156	0	0	0.269531	0	0	0.0507812	0	0	0	0	0	0	0	0
146	Guadarrama	30	1	0	0	0	0	0	0	0	1	0	0	0	0	0	0	25	0	0	0	0	0	0	40	0	0	0	0	0	0	0.25	1	0	0.25	0	0	0	0	0	0	0	0	0	0	0	0	0	0
147	Guadarrama	30	2	0	0	0	0	1	0	0	2	0	0	0	0	0	0	10	0	0	0	0	0	2	30	0	0	0	0	0	0	0.25	2	0	0.25	0	0	0.25	0	0	2	0	0	10	0	0	0	0	0
148	Guadarrama	30	3	0	0	0	1	1	0	0	0.25	0	0	0	0	0	0	0	0	0	0	0	0	20	20	0	0	0	0	0	0	0.25	2	0	0.25	0	0	0.25	0	0	4	0	0	1	0	0	0	0	0
149	Guadarrama	30	4	0	0	0	0	0	0	0	0.25	0	0	0	0	0	0	7	0	0	0	0	0	0	70	0	0	0	0	0	0	0.25	2	0	0.25	0	0	0	0	0	0.25	0	0	1	0	0	0	0	0
150	Guadarrama	30	5	0	0	0	0	0.285156	0	0	1.10156	0	0	0	0	0	0	1.64062	0	0	0	0	0	0	38.75	0	0	0	0	0	0	0.015625	2.26172	0	0.558594	0	0	0	0	0	0	0	0	0	0	0	0	0	0
151	Guadarrama	31	1	0	0	0	0.25	0	0	0	0	0	0	0	0.25	3	0.25	0	0	0	0	0	0	0	70	0	0	0	0	0	0	0	0	0	1	0	0	0	0	0	0	0	0	8	0.25	0	0	5	1
152	Guadarrama	31	2	0	0	0	0	0	0	0	0	0	0	0	5	3	0.25	0	0	0	0	0	0	0	70	0	0	0	0	0	0	0	0	0	0	0	0	0	0	0	0	0	0	0	0	0	0	15	0.25
153	Guadarrama	31	3	0	0	0	1	0	0	0	0	0.25	0	0	2	1	0	0	0	0	0	0	0	0	60	0	0	0	0	0.25	0	0	0	0	0.25	0	0	0.25	0	0	0	0	0	0	0	0	0	10	0.25
154	Guadarrama	31	4	0	0	0	0	0	0	0	0	1	0	0	0.25	1	0	0	0	0	0	0	0	0	67	0	0	0	0	0.25	0	0	0	0	2	0	0	0.25	0	0	0	0	0	0	0	0	0	10	0.25
155	Guadarrama	31	5	0	0	0	0	0	0	0	0	0.453125	0	0	2.16016	0.878906	0	0	0	0	0	0	0	0	45.6094	0.00390625	0	0	0	0	0	0	0	0	0	0	0	0	0	0	0	0	0	0	0	0	0	13.6758	0.53125
156	Guadarrama	32	1	0	0	0	0.25	2	0	0	1	0	0	0	0	1	0	5	0	0	0	0	0	40	0	0	0	1	0	0	0	0	0.25	0	0.25	0	0	0.25	0	0	0	0	0	0	0	0	0	0	0
157	Guadarrama	32	2	0	0	0	0	2	0	0	1	0	0.25	0	0	0	0	6	0	0	0	0	0	0	50	0	0	0	0	0	0	0.25	0.25	0	1	0	0	0.25	0	0	0	0	0	0	0	0	0	0	0
158	Guadarrama	32	3	0	0	0	0	2	0	0	2	0	0	0	0	0	0	0	0	0	0	0	0	0	40	0	0	0	0	0	0	0	2	0	1	0	0	0.25	0	0	0	0	0	0	0	0	0	0	0
159	Guadarrama	32	4	0	0.25	0	0.25	3	0	0	3	0	0	0	0	0.25	0	4	0	0	0	0	0	40	1	0	0	0	0	0	0	0	2	0	0.25	0	0	0.25	0	0	0.25	0	0	0	0	0	0	0	0
160	Guadarrama	32	5	0	0	0	0.5625	2.05859	0	0	1.86328	0	0	0	0	0.0625	0	5.125	0	0	0	0	0	36.4844	0.8125	0	0	0	0	0	0	0.144531	1.77344	0	0.363281	0	0	0.238281	0	0	0	0	0	0	0	0	0	0	0
161	Guadarrama	33	1	0	0	0	0	0.25	0	0	0	0	0	0	0	2	0.25	0	0	0	0	0	0	0	60	0.25	0	0	0	0	0	0	0	0	0	0	0	0	1	0	0	0	0	0	0.25	0	0	7	0.25
162	Guadarrama	33	2	0	0	0	4	0	0	0	0	0	0	0	0	3	0.25	0	0	0	0	0	0	0	60	0.25	0	0	0	0.25	0	0	0	0	0	0	0	0	1	0	0	0	0	0	1	0	0	12	0.25
163	Guadarrama	33	3	0	0.25	0	0	0	0	0	0	2	0	0	0	2	0	0	5	0	0	0	0	0	40	0	0	0	0	0	0	0	0	0	5.25	0	0	0	3	0	0	0	0	0	0	0	0	30	0.25
164	Guadarrama	33	4	0	0	0	0	0	0	0	0	0	0	0	0	2	1	0	0	0	0	0	0	0	75	0	0	0	0	0	0	0	0	0	0	0	0	0	0.25	0	0	0	0	0	0	0	0	4	0.25
165	Guadarrama	33	5	0	0	0	0	0	0	0	0	0	0	0	0	1.375	0.441406	0	0	0	0	0	0	0	58.7344	0.0078125	0	0	0	0	0	0	0	0	4.30859	0	0	0	0.0507812	0	0	0	0	0	0.0351562	0	0	10.875	0.28125
166	Guadarrama	34	1	0	0	0	2	2	0	0	2	0	0.25	0	0	0	0	0	0	0	0	0	1	25	15	0	0	0	0	0	0	7	0.25	0	0	0	0	0	0	0	0.25	0	0	0	0	1	0	0	0
167	Guadarrama	34	2	0	0	0	2	1	0	0	1	0	0	0	0	0	0	0	0	0	0	0	0.25	8	40	0	0	0	0	0	0	5	0.25	0	0	0	0	0	0	0	0	0	0	0.25	0	4	0	0	0
168	Guadarrama	34	3	0	0	0	1	0.25	0	0	0.25	0	0.25	0	0	0	0	0	0	0	0	0	0.25	4	45	0	0	0	0	0	0	5	0.25	0	0	0	0	1	0	0	0.25	0	0	0	0	3	0	0	0
169	Guadarrama	34	4	0	0	0	2	2	0	0	1	0	1	0	0	0	0	0	0	0	0	0	0.25	3	35	0	0	0	0	0	0	6	0.25	0	0	0	0	0	0	0	0.25	0	0	0.25	0	4	0	0	0
170	Guadarrama	34	5	0	0	0	0.25	0.496094	0	0	0.957031	0	0	0	0	0	0	0	0	0	0	0	0.460938	0.199219	32.5	0	0	0	0	0	0	4.57422	0.171875	0	0	0	0	0	0	0	0.0234375	0	0	0	0	0.417969	0	0	0
171	Guadarrama	35	1	0	0	0	0.25	6	0	0	3	0	0	0	0	0	0	0	0	0	0	0	0	0	30	0	0	0	0	0	1	20	2	0	4	0	0.25	0.25	0	0	2	0	0	0	0	0	0	0	0
172	Guadarrama	35	2	0	0	0	6	4	0	0	6	0	0	0	0	0	0	0	0	0	0	0	0	0	40	0	0	0	0	2	2	15	2	0	3	0	1	1	0	0	0.25	0	0	0	0	0	0	0	0
173	Guadarrama	35	3	0	0	0	7	3	0	0	4	0	0	0	0	0	0	0	0	0	0	0	0	0	60	0.25	0	0	0	3	0	3	3	0	3	0	0	0	0	0	2	0	0	0	0	0	0	2	0
174	Guadarrama	35	4	0	0	0	7.25	2	0	0	3	0	0	0	0	0	0	0	0	0	0	0	0	0	50	0.25	0	0	0	2	1	6	3	0	3	0	0	0	0	0	0	0	0	0	0	0	0	0	0
175	Guadarrama	35	5	0	0	0	0.164062	1.41016	0	0	1.61719	0	0	0	0	0	0	0	0	0	0	0	0	0	45.8281	0	0	0	0	1.94922	0.160156	2.5	2.09766	0	3.14062	0	0.378906	0.0859375	0	0	0.03125	0	0	0	0	0	0	0.046875	0
176	Guadarrama	36	1	0	0	0	0	0.25	0	0	0	0	0	0	0	5	0	0	0	0	0.25	0	0	0	45	0	0	0	0	0.25	0	0	0.25	0	2	0	0	0.25	0	0	0	0	0	0	0	0	0	0	0
177	Guadarrama	36	2	0	0	0	0	0	0	0	0.25	0	0	0	0	0	0	0	0	0	0	0	0	0	60	0	0	0	0	12	3	0	1	0	6	0	0	0	0	0	0	0	0	0	0	0	0.25	5	0
178	Guadarrama	36	3	0	0	0	0	0	0	0	0.25	0.25	0	0	0	1	0	0	0	0	0	0	0	0	50	0	0	0	0	4	0	0	0.25	0	5	0	0	0.25	0.25	0	0	0	0	0	0	0	0	3	0
179	Guadarrama	36	4	0	0	0	0	3	0	0	6	0	0	0	0	0.25	0	0	0	0	0.25	0	0	0	40	0	0	0	0	2	0	0	0.25	0	6	0	0	0.25	0	0	0	0	0	0	0	0	0	1	0
180	Guadarrama	36	5	0	0	0	0	0.199219	0	0	0.761719	0.257812	0	0	0	0.882812	0	0	0	0	0.0820312	0	0	0	44.0625	0	0	0	0	0.664062	0	0	0.398438	0	2.51172	0	0	0.136719	0.0703125	0	0.078125	0	0	0	0	0	0	0.679688	0
181	Guadarrama	37	1	0	0	0	0	0	0.25	0	0	0	0	0	0	0.25	0	0	0	0	0	0	0	0	75	1	0	0	0	1	0	0	0	0	2	0	0	0	0	0	0	0	0	0	0	0	0	6	0
182	Guadarrama	37	2	0	0	0	0	0	0	0	0	0	0	0	0	0	0	0	0	0	0	0	0	0	55	0.25	0	0	0	2	0	0	0	0	5	0	0	0	0	0	0	0	0	0	0	0	0	1	0
183	Guadarrama	37	3	0	0	0	0	0	1	0	0	0	0	0	0	1	0	0.25	0	0	0	0	0	0	65	2	0	0	0	2	0	0	0	0	1	0	0	0	0	0	0	0	0	0	0	0	0	8	0
184	Guadarrama	37	4	0	0	0	0	0	0.25	0	0	0	0	0	0	0.25	0	0	0	0	0	0	0	0	65	0.25	0	0	0	7	0	0	0	0	2	0.25	0	0	0	0	0	0	0	0	0	0	0	2	0
185	Guadarrama	37	5	0	0	0	0	0	0.144531	0	0	0	0	0	0	0.015625	0	0	0	0	0	0	0	0	48.5156	0.0898438	0	0	0	1.39844	0	0	0	0	1.75391	0	0	0	0	0	0	0	0	0	0	0	0	1.30469	0
186	Guadarrama	38	1	0	0.25	0	0	0.25	0	0	0.25	0	0	0	0	0.25	0	0	0	0	0	0	0	0	60	0	0	0	0	0	0.25	4	0.25	0	2	0	0	0	0	0	0	0	0	0	0	0	0	3	0
187	Guadarrama	38	2	0	0	0	1	0	0	0	0.25	0	0	0	0	0	0	0	0	0	0	0	0	0	75	0	0	0	0	2	0	0	1	0	1	0	0	0	0	0	0	0	0	0	0	0	0	2	0
188	Guadarrama	38	3	0	0.25	0	0.25	0.25	0	0.25	0.25	0	0	0	0	0	0	0	0	0	0	0	0	0	65	0	0	0	0	7	0	0	0.25	0	2	0	0	0.25	0	0	1	0	0	0	0	0	0	2	0
189	Guadarrama	38	4	0	0	0	0	0.25	0	0	0	0	0	0	0	0	0	0	0	0	0	0	0	0	75	0	0	0	0	7	0	0	0	0	2	0	0	0	0	0	0	0	0	0	0	0	0	3	0
190	Guadarrama	38	5	0	0	0	0	0.0507812	0	0	0.0898438	0	0.140625	0	0	0	0	0	0	0	0	0	0	0	57.1875	0	0	0	0	0.515625	0	0.0859375	0.0820312	0	1.65625	0	0	0	0	0	0.0507812	0	0	0.0625	0	0	0	1.93359	0
191	Guadarrama	39	1	0	0	0	0	1	0	0	0	0	0	0	0	3	0	0	0	0	0	0	0	0	70	0	0	0	0	0	0	0	1	0	4	0	0	0	0	0	0.25	0	0	0	0	0	0	0	0.25
192	Guadarrama	39	2	0	0	0	15	5	0	0	0	0	0	0	0	0	0	0	0	0	0	0	0	25	25	0	0	0	0	0	0	4	0.25	0	3	0	0	0	0	0	0	0	0	0	0	0	0	0	0
193	Guadarrama	39	3	0	0	0	0	0	0	0	0	0	0	0	0	0	0	0	0	0	0	2	0	0	60	0	0	0	0	0	0	2	0.25	0	3	0	0	0	0	0	0	0	0	0	0	0	0	0	0
194	Guadarrama	39	4	0	0	1	0	3	0	0	0	0	0	1	0	0.25	0	0	0	0	0	0.25	0	2	60	0	0	0	0	0	0	5	0.25	0	5	0	0	0	0	0	0	0	0	0	0	0	0	0	0.25
195	Guadarrama	39	5	0	0.00390625	0	0.0078125	0.0703125	0	0	0	0	0	0	0	0.273438	0	0	0	0	0	0.0078125	0	0	59.5312	0	0	0	0	0	0	0.0351562	0.046875	0	2.11328	0	0	0	0	0	1.07031	0	0	0	0	0	0	0	0
196	Central Pyrenees	40	1	0	0	0	0	0	0	0	0	0	0	0	0	0	0	0	0	0	0	0	0	0	0	0	0	0	0	0	0	0	0	0	0	0	0	0	0	0	0	0	0	0	0	0	0	0	0
197	Central Pyrenees	40	2	0	0	0	0	0	0	0	0	0	0	0	0	0	0	0	0	0	0	0	0	0	0	0	0	0	0	0	0	0	0	0	0	0	0	0	0	0	0	0	0	0	0	0	0	0	0
198	Central Pyrenees	40	3	0	0	0	0	0	0	0	0	0	0	0	0	0	0	0	0	0	0	0	0	0	0	0	0	0	0	0	0	0	0	0	0	0	0	0	0	0	0	0	0	0	0	0	0	0	0
199	Central Pyrenees	40	4	0	0	0	0	0	0	0	0	0	0	0	0	0	0	0	0	0	0	0	0	0	0	0	0	0	0	0	0	0	0	0	0	0	0	0	0	0	0	0	0	0	0	0	0	0	0
200	Central Pyrenees	40	5	0	0	0	0	0	0	0	0	0	0	0	0	0	0	0	0	0	0	0	0	0	0	0	0	0	0	0	0	0	0	0	0	0	0	0	0	0	0	0	0	0	0	0	0	0	0
201	Central Pyrenees	41	1	0	0	0	0	0	0	0	0	0	0	0	0	0	0	0	0	0	0	0	0	0	0	0	0	0	0	0	0	0	0	0	0	0	0	0	0	0	0	0	0	0	0	0	0	0	0
202	Central Pyrenees	41	2	0	0	0	0	0	0	0	0	0	0	0	0	0	0	0	0	0	0	0	0	0	0	0	0	0	0	0	0	0	0	0	0	0	0	0	0	0	0	0	0	0	0	0	0	0	0
203	Central Pyrenees	41	3	0	0	0	0	0	0	0	0	0	0	0	0	0	0	0	0	0	0	0	0	0	0	0	0	0	0	0	0	0	0	0	0	0	0	0	0	0	0	0	0	0	0	0	0	0	0
204	Central Pyrenees	41	4	0	0	0	0	0	0	0	0	0	0	0	0	0	0	0	0	0	0	0	0	0	0	0	0	0	0	0	0	0	0	0	0	0	0	0	0	0	0	0	0	0	0	0	0	0	0
205	Central Pyrenees	41	5	0	0	0	0	0	0	0	0	0	0	0	0	0	0	0	0	0	0	0	0	0	0	0	0	0	0	0	0	0	0	0	0	0	0	0	0	0	0	0	0	0	0	0	0	0	0
206	Central Pyrenees	42	1	0	0	0	0	0	0	0	0	0	0	0	0	0	0	0	0	0	0	0	0	0	0	0	0	0	0	0	0	0	0	0	0	0	0	0	0	0	0	0	0	0	0	0	0	0	0
207	Central Pyrenees	42	2	0	0	0	0	0	0	0	0	0	0	0	0	0	0	0	0	0	0	0	0	0	0	0	0	0	0	0	0	0	0	0	0	0	0	0	0	0	0	0	0	0	0	0	0	0	0
208	Central Pyrenees	42	3	0	0	0	0	0	0	0	0	0	0	0	0	0	0	0	0	0	0	0	0	0	0	0	0	0	0	0	0	0	0	0	0	0	0	0	0	0	0	0	0	0	0	0	0	0	0
209	Central Pyrenees	42	4	0	0	0	0	0	0	0	0	0	0	0	0	0	0	0	0	0	0	0	0	0	0	0	0	0	0	0	0	0	0	0	0	0	0	0	0	0	0	0	0	0	0	0	0	0	0
210	Central Pyrenees	42	5	0	0	0	0	0	0	0	0	0	0	0	0	0	0	0	0	0	0	0	0	0	0	0	0	0	0	0	0	0	0	0	0	0	0	0	0	0	0	0	0	0	0	0	0	0	0
211	Central Pyrenees	43	1	0	0	0	0	0	0	0	0	0	0	0	0	0	0	0	0	0	0	0	0	0	0	0	0	0	0	0	0	0	0	0	0	0	0	0	0	0	0	0	0	0	0	0	0	0	0
212	Central Pyrenees	43	2	0	0	0	0	0	0	0	0	0	0	0	0	0	0	0	0	0	0	0	0	0	0	0	0	0	0	0	0	0	0	0	0	0	0	0	0	0	0	0	0	0	0	0	0	0	0
213	Central Pyrenees	43	3	0	0	0	0	0	0	0	0	0	0	0	0	0	0	0	0	0	0	0	0	0	0	0	0	0	0	0	0	0	0	0	0	0	0	0	0	0	0	0	0	0	0	0	0	0	0
214	Central Pyrenees	43	4	0	0	0	0	0	0	0	0	0	0	0	0	0	0	0	0	0	0	0	0	0	0	0	0	0	0	0	0	0	0	0	0	0	0	0	0	0	0	0	0	0	0	0	0	0	0
215	Central Pyrenees	43	5	0	0	0	0	0	0	0	0	0	0	0	0	0	0	0	0	0	0	0	0	0	0	0	0	0	0	0	0	0	0	0	0	0	0	0	0	0	0	0	0	0	0	0	0	0	0
216	Central Pyrenees	44	1	0	0	0	0	0	0	0	0	0	0	0	0	0	0	0	0	0	0	0	0	0	0	0	0	0	0	0	0	0	0	0	0	0	0	0	0	0	0	0	0	0	0	0	0	0	0
217	Central Pyrenees	44	2	0	0	0	0	0	0	0	0	0	0	0	0	0	0	0	0	0	0	0	0	0	0	0	0	0	0	0	0	0	0	0	0	0	0	0	0	0	0	0	0	0	0	0	0	0	0
218	Central Pyrenees	44	3	0	0	0	0	0	0	0	0	0	0	0	0	0	0	0	0	0	0	0	0	0	0	0	0	0	0	0	0	0	0	0	0	0	0	0	0	0	0	0	0	0	0	0	0	0	0
219	Central Pyrenees	44	4	0	0	0	0	0	0	0	0	0	0	0	0	0	0	0	0	0	0	0	0	0	0	0	0	0	0	0	0	0	0	0	0	0	0	0	0	0	0	0	0	0	0	0	0	0	0
220	Central Pyrenees	44	5	0	0	0	0	0	0	0	0	0	0	0	0	0	0	0	0	0	0	0	0	0	0	0	0	0	0	0	0	0	0	0	0	0	0	0	0	0	0	0	0	0	0	0	0	0	0
221	Central Pyrenees	45	1	0	0	0	0	0	0	0	0	0	0	0	0	0	0	0	0	0	0	0	0	0	0	0	0	0	0	0	0	0	0	0	0	0	0	0	0	0	0	0	0	0	0	0	0	0	0
222	Central Pyrenees	45	2	0	0	0	0	0	0	0	0	0	0	0	0	0	0	0	0	0	0	0	0	0	0	0	0	0	0	0	0	0	0	0	0	0	0	0	0	0	0	0	0	0	0	0	0	0	0
223	Central Pyrenees	45	3	0	0	0	0	0	0	0	0	0	0	0	0	0	0	0	0	0	0	0	0	0	0	0	0	0	0	0	0	0	0	0	0	0	0	0	0	0	0	0	0	0	0	0	0	0	0
224	Central Pyrenees	45	4	0	0	0	0	0	0	0	0	0	0	0	0	0	0	0	0	0	0	0	0	0	0	0	0	0	0	0	0	0	0	0	0	0	0	0	0	0	0	0	0	0	0	0	0	0	0
225	Central Pyrenees	45	5	0	0	0	0	0	0	0	0	0	0	0	0	0	0	0	0	0	0	0	0	0	0	0	0	0	0	0	0	0	0	0	0	0	0	0	0	0	0	0	0	0	0	0	0	0	0
226	Central Pyrenees	46	1	0	0	0	0	0	0	0	0	0	0	0	0	0	0	0	0	0	0	0	0	0	0	0	0	0	0	0	0	0	0	0	0	0	0	0	0	0	0	0	0	0	0	0	0	0	0
227	Central Pyrenees	46	2	0	0	0	0	0	0	0	0	0	0	0	0	0	0	0	0	0	0	0	0	0	0	0	0	0	0	0	0	0	0	0	0	0	0	0	0	0	0	0	0	0	0	0	0	0	0
228	Central Pyrenees	46	3	0	0	0	0	0	0	0	0	0	0	0	0	0	0	0	0	0	0	0	0	0	0	0	0	0	0	0	0	0	0	0	0	0	0	0	0	0	0	0	0	0	0	0	0	0	0
229	Central Pyrenees	46	4	0	0	0	0	0	0	0	0	0	0	0	0	0	0	0	0	0	0	0	0	0	0	0	0	0	0	0	0	0	0	0	0	0	0	0	0	0	0	0	0	0	0	0	0	0	0
230	Central Pyrenees	46	5	0	0	0	0	0	0	0	0	0	0	0	0	0	0	0	0	0	0	0	0	0	0	0	0	0	0	0	0	0	0	0	0	0	0	0	0	0	0	0	0	0	0	0	0	0	0
231	Central Pyrenees	47	1	0	0	0	0	0	0	0	0	0	0	0	0	0	0	0	0	0	0	0	0	0	0	0	0	0	0	0	0	0	0	0	0	0	0	0	0	0	0	0	0	0	0	0	0	0	0
232	Central Pyrenees	47	2	0	0	0	0	0	0	0	0	0	0	0	0	0	0	0	0	0	0	0	0	0	0	0	0	0	0	0	0	0	0	0	0	0	0	0	0	0	0	0	0	0	0	0	0	0	0
233	Central Pyrenees	47	3	0	0	0	0	0	0	0	0	0	0	0	0	0	0	0	0	0	0	0	0	0	0	0	0	0	0	0	0	0	0	0	0	0	0	0	0	0	0	0	0	0	0	0	0	0	0
234	Central Pyrenees	47	4	0	0	0	0	0	0	0	0	0	0	0	0	0	0	0	0	0	0	0	0	0	0	0	0	0	0	0	0	0	0	0	0	0	0	0	0	0	0	0	0	0	0	0	0	0	0
235	Central Pyrenees	47	5	0	0	0	0	0	0	0	0	0	0	0	0	0	0	0	0	0	0	0	0	0	0	0	0	0	0	0	0	0	0	0	0	0	0	0	0	0	0	0	0	0	0	0	0	0	0
236	Central Pyrenees	48	1	0	0	0	0	0	0	0	0	0	0	0	0	0	0	0	0	0	0	0	0	0	0	0	0	0	0	0	0	0	0	0	0	0	0	0	0	0	0	0	0	0	0	0	0	0	0
237	Central Pyrenees	48	2	0	0	0	0	0	0	0	0	0	0	0	0	0	0	0	0	0	0	0	0	0	0	0	0	0	0	0	0	0	0	0	0	0	0	0	0	0	0	0	0	0	0	0	0	0	0
238	Central Pyrenees	48	3	0	0	0	0	0	0	0	0	0	0	0	0	0	0	0	0	0	0	0	0	0	0	0	0	0	0	0	0	0	0	0	0	0	0	0	0	0	0	0	0	0	0	0	0	0	0
239	Central Pyrenees	48	4	0	0	0	0	0	0	0	0	0	0	0	0	0	0	0	0	0	0	0	0	0	0	0	0	0	0	0	0	0	0	0	0	0	0	0	0	0	0	0	0	0	0	0	0	0	0
240	Central Pyrenees	48	5	0	0	0	0	0	0	0	0	0	0	0	0	0	0	0	0	0	0	0	0	0	0	0	0	0	0	0	0	0	0	0	0	0	0	0	0	0	0	0	0	0	0	0	0	0	0
241	Central Pyrenees	49	1	0	0	0	0	0	0	0	0	0	0	0	0	0	0	0	0	0	0	0	0	0	0	0	0	0	0	0	0	0	0	0	0	0	0	0	0	0	0	0	0	0	0	0	0	0	0
242	Central Pyrenees	49	2	0	0	0	0	0	0	0	0	0	0	0	0	0	0	0	0	0	0	0	0	0	0	0	0	0	0	0	0	0	0	0	0	0	0	0	0	0	0	0	0	0	0	0	0	0	0
243	Central Pyrenees	49	3	0	0	0	0	0	0	0	0	0	0	0	0	0	0	0	0	0	0	0	0	0	0	0	0	0	0	0	0	0	0	0	0	0	0	0	0	0	0	0	0	0	0	0	0	0	0
244	Central Pyrenees	49	4	0	0	0	0	0	0	0	0	0	0	0	0	0	0	0	0	0	0	0	0	0	0	0	0	0	0	0	0	0	0	0	0	0	0	0	0	0	0	0	0	0	0	0	0	0	0
245	Central Pyrenees	49	5	0	0	0	0	0	0	0	0	0	0	0	0	0	0	0	0	0	0	0	0	0	0	0	0	0	0	0	0	0	0	0	0	0	0	0	0	0	0	0	0	0	0	0	0	0	0
246	Central Pyrenees	50	1	0	0	0	0	0	0	0	0	0	0	0	0	0	0	0	0	0	0	0	0	0	0	0	0	0	0	0	0	0	0	0	0	0	0	0	0	0	0	0	0	0	0	0	0	0	0
247	Central Pyrenees	50	2	0	0	0	0	0	0	0	0	0	0	0	0	0	0	0	0	0	0	0	0	0	0	0	0	0	0	0	0	0	0	0	0	0	0	0	0	0	0	0	0	0	0	0	0	0	0
248	Central Pyrenees	50	3	0	0	0	0	0	0	0	0	0	0	0	0	0	0	0	0	0	0	0	0	0	0	0	0	0	0	0	0	0	0	0	0	0	0	0	0	0	0	0	0	0	0	0	0	0	0
249	Central Pyrenees	50	4	0	0	0	0	0	0	0	0	0	0	0	0	0	0	0	0	0	0	0	0	0	0	0	0	0	0	0	0	0	0	0	0	0	0	0	0	0	0	0	0	0	0	0	0	0	0
250	Central Pyrenees	50	5	0	0	0	0	0	0	0	0	0	0	0	0	0	0	0	0	0	0	0	0	0	0	0	0	0	0	0	0	0	0	0	0	0	0	0	0	0	0	0	0	0	0	0	0	0	0
251	Central Pyrenees	51	1	0	0	0	0	0	0	0	0	0	0	0	0	0	0	0	0	0	0	0	0	0	0	0	0	0	0	0	0	0	0	0	0	0	0	0	0	0	0	0	0	0	0	0	0	0	0
252	Central Pyrenees	51	2	0	0	0	0	0	0	0	0	0	0	0	0	0	0	0	0	0	0	0	0	0	0	0	0	0	0	0	0	0	0	0	0	0	0	0	0	0	0	0	0	0	0	0	0	0	0
253	Central Pyrenees	51	3	0	0	0	0	0	0	0	0	0	0	0	0	0	0	0	0	0	0	0	0	0	0	0	0	0	0	0	0	0	0	0	0	0	0	0	0	0	0	0	0	0	0	0	0	0	0
254	Central Pyrenees	51	4	0	0	0	0	0	0	0	0	0	0	0	0	0	0	0	0	0	0	0	0	0	0	0	0	0	0	0	0	0	0	0	0	0	0	0	0	0	0	0	0	0	0	0	0	0	0
255	Central Pyrenees	51	5	0	0	0	0	0	0	0	0	0	0	0	0	0	0	0	0	0	0	0	0	0	0	0	0	0	0	0	0	0	0	0	0	0	0	0	0	0	0	0	0	0	0	0	0	0	0
256	Central Pyrenees	52	1	0	0	0	0	0	0	0	0	0	0	0	0	0	0	0	0	0	0	0	0	0	0	0	0	0	0	0	0	0	0	0	0	0	0	0	0	0	0	0	0	0	0	0	0	0	0
257	Central Pyrenees	52	2	0	0	0	0	0	0	0	0	0	0	0	0	0	0	0	0	0	0	0	0	0	0	0	0	0	0	0	0	0	0	0	0	0	0	0	0	0	0	0	0	0	0	0	0	0	0
258	Central Pyrenees	52	3	0	0	0	0	0	0	0	0	0	0	0	0	0	0	0	0	0	0	0	0	0	0	0	0	0	0	0	0	0	0	0	0	0	0	0	0	0	0	0	0	0	0	0	0	0	0
259	Central Pyrenees	52	4	0	0	0	0	0	0	0	0	0	0	0	0	0	0	0	0	0	0	0	0	0	0	0	0	0	0	0	0	0	0	0	0	0	0	0	0	0	0	0	0	0	0	0	0	0	0
260	Central Pyrenees	52	5	0	0	0	0	0	0	0	0	0	0	0	0	0	0	0	0	0	0	0	0	0	0	0	0	0	0	0	0	0	0	0	0	0	0	0	0	0	0	0	0	0	0	0	0	0	0
261	Central Pyrenees	53	1	0	0	0	0	0	0	0	0	0	0	0	0	0	0	0	0	0	0	0	0	0	0	0	0	0	0	0	0	0	0	0	0	0	0	0	0	0	0	0	0	0	0	0	0	0	0
262	Central Pyrenees	53	2	0	0	0	0	0	0	0	0	0	0	0	0	0	0	0	0	0	0	0	0	0	0	0	0	0	0	0	0	0	0	0	0	0	0	0	0	0	0	0	0	0	0	0	0	0	0
263	Central Pyrenees	53	3	0	0	0	0	0	0	0	0	0	0	0	0	0	0	0	0	0	0	0	0	0	0	0	0	0	0	0	0	0	0	0	0	0	0	0	0	0	0	0	0	0	0	0	0	0	0
264	Central Pyrenees	53	4	0	0	0	0	0	0	0	0	0	0	0	0	0	0	0	0	0	0	0	0	0	0	0	0	0	0	0	0	0	0	0	0	0	0	0	0	0	0	0	0	0	0	0	0	0	0
265	Central Pyrenees	53	5	0	0	0	0	0	0	0	0	0	0	0	0	0	0	0	0	0	0	0	0	0	0	0	0	0	0	0	0	0	0	0	0	0	0	0	0	0	0	0	0	0	0	0	0	0	0
266	Central Pyrenees	54	1	0	0	0	0	0	0	0	0	0	0	0	0	0	0	0	0	0	0	0	0	0	0	0	0	0	0	0	0	0	0	0	0	0	0	0	0	0	0	0	0	0	0	0	0	0	0
267	Central Pyrenees	54	2	0	0	0	0	0	0	0	0	0	0	0	0	0	0	0	0	0	0	0	0	0	0	0	0	0	0	0	0	0	0	0	0	0	0	0	0	0	0	0	0	0	0	0	0	0	0
268	Central Pyrenees	54	3	0	0	0	0	0	0	0	0	0	0	0	0	0	0	0	0	0	0	0	0	0	0	0	0	0	0	0	0	0	0	0	0	0	0	0	0	0	0	0	0	0	0	0	0	0	0
269	Central Pyrenees	54	4	0	0	0	0	0	0	0	0	0	0	0	0	0	0	0	0	0	0	0	0	0	0	0	0	0	0	0	0	0	0	0	0	0	0	0	0	0	0	0	0	0	0	0	0	0	0
270	Central Pyrenees	54	5	0	0	0	0	0	0	0	0	0	0	0	0	0	0	0	0	0	0	0	0	0	0	0	0	0	0	0	0	0	0	0	0	0	0	0	0	0	0	0	0	0	0	0	0	0	0
271	Central Pyrenees	55	1	0	0	0	0	0	0	0	0	0	0	0	0	0	0	0	0	0	0	0	0	0	0	0	0	0	0	0	0	0	0	0	0	0	0	0	0	0	0	0	0	0	0	0	0	0	0
272	Central Pyrenees	55	2	0	0	0	0	0	0	0	0	0	0	0	0	0	0	0	0	0	0	0	0	0	0	0	0	0	0	0	0	0	0	0	0	0	0	0	0	0	0	0	0	0	0	0	0	0	0
273	Central Pyrenees	55	3	0	0	0	0	0	0	0	0	0	0	0	0	0	0	0	0	0	0	0	0	0	0	0	0	0	0	0	0	0	0	0	0	0	0	0	0	0	0	0	0	0	0	0	0	0	0
274	Central Pyrenees	55	4	0	0	0	0	0	0	0	0	0	0	0	0	0	0	0	0	0	0	0	0	0	0	0	0	0	0	0	0	0	0	0	0	0	0	0	0	0	0	0	0	0	0	0	0	0	0
275	Central Pyrenees	55	5	0	0	0	0	0	0	0	0	0	0	0	0	0	0	0	0	0	0	0	0	0	0	0	0	0	0	0	0	0	0	0	0	0	0	0	0	0	0	0	0	0	0	0	0	0	0
276	Central Pyrenees	56	1	0	0	0	0	0	0	0	0	0	0	0	0	0	0	0	0	0	0	0	0	0	0	0	0	0	0	0	0	0	0	0	0	0	0	0	0	0	0	0	0	0	0	0	0	0	0
277	Central Pyrenees	56	2	0	0	0	0	0	0	0	0	0	0	0	0	0	0	0	0	0	0	0	0	0	0	0	0	0	0	0	0	0	0	0	0	0	0	0	0	0	0	0	0	0	0	0	0	0	0
278	Central Pyrenees	56	3	0	0	0	0	0	0	0	0	0	0	0	0	0	0	0	0	0	0	0	0	0	0	0	0	0	0	0	0	0	0	0	0	0	0	0	0	0	0	0	0	0	0	0	0	0	0
279	Central Pyrenees	56	4	0	0	0	0	0	0	0	0	0	0	0	0	0	0	0	0	0	0	0	0	0	0	0	0	0	0	0	0	0	0	0	0	0	0	0	0	0	0	0	0	0	0	0	0	0	0
280	Central Pyrenees	56	5	0	0	0	0	0	0	0	0	0	0	0	0	0	0	0	0	0	0	0	0	0	0	0	0	0	0	0	0	0	0	0	0	0	0	0	0	0	0	0	0	0	0	0	0	0	0
281	Central Pyrenees	57	1	0	0	0	0	0	0	0	0	0	0	0	0	0	0	0	0	0	0	0	0	0	0	0	0	0	0	0	0	0	0	0	0	0	0	0	0	0	0	0	0	0	0	0	0	0	0
282	Central Pyrenees	57	2	0	0	0	0	0	0	0	0	0	0	0	0	0	0	0	0	0	0	0	0	0	0	0	0	0	0	0	0	0	0	0	0	0	0	0	0	0	0	0	0	0	0	0	0	0	0
283	Central Pyrenees	57	3	0	0	0	0	0	0	0	0	0	0	0	0	0	0	0	0	0	0	0	0	0	0	0	0	0	0	0	0	0	0	0	0	0	0	0	0	0	0	0	0	0	0	0	0	0	0
284	Central Pyrenees	57	4	0	0	0	0	0	0	0	0	0	0	0	0	0	0	0	0	0	0	0	0	0	0	0	0	0	0	0	0	0	0	0	0	0	0	0	0	0	0	0	0	0	0	0	0	0	0
285	Central Pyrenees	57	5	0	0	0	0	0	0	0	0	0	0	0	0	0	0	0	0	0	0	0	0	0	0	0	0	0	0	0	0	0	0	0	0	0	0	0	0	0	0	0	0	0	0	0	0	0	0
286	Central Pyrenees	58	1	0	0	0	0	0	0	0	0	0	0	0	0	0	0	0	0	0	0	0	0	0	0	0	0	0	0	0	0	0	0	0	0	0	0	0	0	0	0	0	0	0	0	0	0	0	0
287	Central Pyrenees	58	2	0	0	0	0	0	0	0	0	0	0	0	0	0	0	0	0	0	0	0	0	0	0	0	0	0	0	0	0	0	0	0	0	0	0	0	0	0	0	0	0	0	0	0	0	0	0
288	Central Pyrenees	58	3	0	0	0	0	0	0	0	0	0	0	0	0	0	0	0	0	0	0	0	0	0	0	0	0	0	0	0	0	0	0	0	0	0	0	0	0	0	0	0	0	0	0	0	0	0	0
289	Central Pyrenees	58	4	0	0	0	0	0	0	0	0	0	0	0	0	0	0	0	0	0	0	0	0	0	0	0	0	0	0	0	0	0	0	0	0	0	0	0	0	0	0	0	0	0	0	0	0	0	0
290	Central Pyrenees	58	5	0	0	0	0	0	0	0	0	0	0	0	0	0	0	0	0	0	0	0	0	0	0	0	0	0	0	0	0	0	0	0	0	0	0	0	0	0	0	0	0	0	0	0	0	0	0
291	Central Pyrenees	59	1	0	0	0	0	0	0	0	0	0	0	0	0	0	0	0	0	0	0	0	0	0	0	0	0	0	0	0	0	0	0	0	0	0	0	0	0	0	0	0	0	0	0	0	0	0	0
292	Central Pyrenees	59	2	0	0	0	0	0	0	0	0	0	0	0	0	0	0	0	0	0	0	0	0	0	0	0	0	0	0	0	0	0	0	0	0	0	0	0	0	0	0	0	0	0	0	0	0	0	0
293	Central Pyrenees	59	3	0	0	0	0	0	0	0	0	0	0	0	0	0	0	0	0	0	0	0	0	0	0	0	0	0	0	0	0	0	0	0	0	0	0	0	0	0	0	0	0	0	0	0	0	0	0
294	Central Pyrenees	59	4	0	0	0	0	0	0	0	0	0	0	0	0	0	0	0	0	0	0	0	0	0	0	0	0	0	0	0	0	0	0	0	0	0	0	0	0	0	0	0	0	0	0	0	0	0	0
295	Central Pyrenees	59	5	0	0	0	0	0	0	0	0	0	0	0	0	0	0	0	0	0	0	0	0	0	0	0	0	0	0	0	0	0	0	0	0	0	0	0	0	0	0	0	0	0	0	0	0	0	0
296	Central Pyrenees	60	1	0	0	0	0	0	0	0	0	0	0	0	0	0	0	0	0	0	0	0	0	0	0	0	0	0	0	0	0	0	0	0	0	0	0	0	0	0	0	0	0	0	0	0	0	0	0
297	Central Pyrenees	60	2	0	0	0	0	0	0	0	0	0	0	0	0	0	0	0	0	0	0	0	0	0	0	0	0	0	0	0	0	0	0	0	0	0	0	0	0	0	0	0	0	0	0	0	0	0	0
298	Central Pyrenees	60	3	0	0	0	0	0	0	0	0	0	0	0	0	0	0	0	0	0	0	0	0	0	0	0	0	0	0	0	0	0	0	0	0	0	0	0	0	0	0	0	0	0	0	0	0	0	0
299	Central Pyrenees	60	4	0	0	0	0	0	0	0	0	0	0	0	0	0	0	0	0	0	0	0	0	0	0	0	0	0	0	0	0	0	0	0	0	0	0	0	0	0	0	0	0	0	0	0	0	0	0
300	Central Pyrenees	60	5	0	0	0	0	0	0	0	0	0	0	0	0	0	0	0	0	0	0	0	0	0	0	0	0	0	0	0	0	0	0	0	0	0	0	0	0	0	0	0	0	0	0	0	0	0	0
301	Central Pyrenees	61	1	0	0	0	0	0	0	0	0	0	0	0	0	0	0	0	0	0	0	0	0	0	0	0	0	0	0	0	0	0	0	0	0	0	0	0	0	0	0	0	0	0	0	0	0	0	0
302	Central Pyrenees	61	2	0	0	0	0	0	0	0	0	0	0	0	0	0	0	0	0	0	0	0	0	0	0	0	0	0	0	0	0	0	0	0	0	0	0	0	0	0	0	0	0	0	0	0	0	0	0
303	Central Pyrenees	61	3	0	0	0	0	0	0	0	0	0	0	0	0	0	0	0	0	0	0	0	0	0	0	0	0	0	0	0	0	0	0	0	0	0	0	0	0	0	0	0	0	0	0	0	0	0	0
304	Central Pyrenees	61	4	0	0	0	0	0	0	0	0	0	0	0	0	0	0	0	0	0	0	0	0	0	0	0	0	0	0	0	0	0	0	0	0	0	0	0	0	0	0	0	0	0	0	0	0	0	0
305	Central Pyrenees	61	5	0	0	0	0	0	0	0	0	0	0	0	0	0	0	0	0	0	0	0	0	0	0	0	0	0	0	0	0	0	0	0	0	0	0	0	0	0	0	0	0	0	0	0	0	0	0
306	Central Pyrenees	62	1	0	0	0	0	0	0	0	0	0	0	0	0	0	0	0	0	0	0	0	0	0	0	0	0	0	0	0	0	0	0	0	0	0	0	0	0	0	0	0	0	0	0	0	0	0	0
307	Central Pyrenees	62	2	0	0	0	0	0	0	0	0	0	0	0	0	0	0	0	0	0	0	0	0	0	0	0	0	0	0	0	0	0	0	0	0	0	0	0	0	0	0	0	0	0	0	0	0	0	0
308	Central Pyrenees	62	3	0	0	0	0	0	0	0	0	0	0	0	0	0	0	0	0	0	0	0	0	0	0	0	0	0	0	0	0	0	0	0	0	0	0	0	0	0	0	0	0	0	0	0	0	0	0
309	Central Pyrenees	62	4	0	0	0	0	0	0	0	0	0	0	0	0	0	0	0	0	0	0	0	0	0	0	0	0	0	0	0	0	0	0	0	0	0	0	0	0	0	0	0	0	0	0	0	0	0	0
310	Central Pyrenees	62	5	0	0	0	0	0	0	0	0	0	0	0	0	0	0	0	0	0	0	0	0	0	0	0	0	0	0	0	0	0	0	0	0	0	0	0	0	0	0	0	0	0	0	0	0	0	0
311	Central Pyrenees	63	1	0	0	0	0	0	0	0	0	0	0	0	0	0	0	0	0	0	0	0	0	0	0	0	0	0	0	0	0	0	0	0	0	0	0	0	0	0	0	0	0	0	0	0	0	0	0
312	Central Pyrenees	63	2	0	0	0	0	0	0	0	0	0	0	0	0	0	0	0	0	0	0	0	0	0	0	0	0	0	0	0	0	0	0	0	0	0	0	0	0	0	0	0	0	0	0	0	0	0	0
313	Central Pyrenees	63	3	0	0	0	0	0	0	0	0	0	0	0	0	0	0	0	0	0	0	0	0	0	0	0	0	0	0	0	0	0	0	0	0	0	0	0	0	0	0	0	0	0	0	0	0	0	0
314	Central Pyrenees	63	4	0	0	0	0	0	0	0	0	0	0	0	0	0	0	0	0	0	0	0	0	0	0	0	0	0	0	0	0	0	0	0	0	0	0	0	0	0	0	0	0	0	0	0	0	0	0
315	Central Pyrenees	63	5	0	0	0	0	0	0	0	0	0	0	0	0	0	0	0	0	0	0	0	0	0	0	0	0	0	0	0	0	0	0	0	0	0	0	0	0	0	0	0	0	0	0	0	0	0	0
316	Central Pyrenees	64	1	0	0	0	0	0	0	0	0	0	0	0	0	0	0	0	0	0	0	0	0	0	0	0	0	0	0	0	0	0	0	0	0	0	0	0	0	0	0	0	0	0	0	0	0	0	0
317	Central Pyrenees	64	2	0	0	0	0	0	0	0	0	0	0	0	0	0	0	0	0	0	0	0	0	0	0	0	0	0	0	0	0	0	0	0	0	0	0	0	0	0	0	0	0	0	0	0	0	0	0
318	Central Pyrenees	64	3	0	0	0	0	0	0	0	0	0	0	0	0	0	0	0	0	0	0	0	0	0	0	0	0	0	0	0	0	0	0	0	0	0	0	0	0	0	0	0	0	0	0	0	0	0	0
319	Central Pyrenees	64	4	0	0	0	0	0	0	0	0	0	0	0	0	0	0	0	0	0	0	0	0	0	0	0	0	0	0	0	0	0	0	0	0	0	0	0	0	0	0	0	0	0	0	0	0	0	0
320	Central Pyrenees	64	5	0	0	0	0	0	0	0	0	0	0	0	0	0	0	0	0	0	0	0	0	0	0	0	0	0	0	0	0	0	0	0	0	0	0	0	0	0	0	0	0	0	0	0	0	0	0
321	Central Pyrenees	65	1	0	0	0	0	0	0	0	0	0	0	0	0	0	0	0	0	0	0	0	0	0	0	0	0	0	0	0	0	0	0	0	0	0	0	0	0	0	0	0	0	0	0	0	0	0	0
322	Central Pyrenees	65	2	0	0	0	0	0	0	0	0	0	0	0	0	0	0	0	0	0	0	0	0	0	0	0	0	0	0	0	0	0	0	0	0	0	0	0	0	0	0	0	0	0	0	0	0	0	0
323	Central Pyrenees	65	3	0	0	0	0	0	0	0	0	0	0	0	0	0	0	0	0	0	0	0	0	0	0	0	0	0	0	0	0	0	0	0	0	0	0	0	0	0	0	0	0	0	0	0	0	0	0
324	Central Pyrenees	65	4	0	0	0	0	0	0	0	0	0	0	0	0	0	0	0	0	0	0	0	0	0	0	0	0	0	0	0	0	0	0	0	0	0	0	0	0	0	0	0	0	0	0	0	0	0	0
325	Central Pyrenees	65	5	0	0	0	0	0	0	0	0	0	0	0	0	0	0	0	0	0	0	0	0	0	0	0	0	0	0	0	0	0	0	0	0	0	0	0	0	0	0	0	0	0	0	0	0	0	0
326	Central Pyrenees	66	1	0	0	0	0	0	0	0	0	0	0	0	0	0	0	0	0	0	0	0	0	0	0	0	0	0	0	0	0	0	0	0	0	0	0	0	0	0	0	0	0	0	0	0	0	0	0
327	Central Pyrenees	66	2	0	0	0	0	0	0	0	0	0	0	0	0	0	0	0	0	0	0	0	0	0	0	0	0	0	0	0	0	0	0	0	0	0	0	0	0	0	0	0	0	0	0	0	0	0	0
328	Central Pyrenees	66	3	0	0	0	0	0	0	0	0	0	0	0	0	0	0	0	0	0	0	0	0	0	0	0	0	0	0	0	0	0	0	0	0	0	0	0	0	0	0	0	0	0	0	0	0	0	0
329	Central Pyrenees	66	4	0	0	0	0	0	0	0	0	0	0	0	0	0	0	0	0	0	0	0	0	0	0	0	0	0	0	0	0	0	0	0	0	0	0	0	0	0	0	0	0	0	0	0	0	0	0
330	Central Pyrenees	66	5	0	0	0	0	0	0	0	0	0	0	0	0	0	0	0	0	0	0	0	0	0	0	0	0	0	0	0	0	0	0	0	0	0	0	0	0	0	0	0	0	0	0	0	0	0	0
331	Central Andes	67	1	0	0	0	0	0	0	0	0	0	0	0	0	0	0	0	0	0	0	0	0	0	0	0	0	0	0	0	0	0	0	0	0	0	0	0	0	0	0	0	0	0	0	0	0	0	0
332	Central Andes	67	2	0	0	0	0	0	0	0	0	0	0	0	0	0	0	0	0	0	0	0	0	0	0	0	0	0	0	0	0	0	0	0	0	0	0	0	0	0	0	0	0	0	0	0	0	0	0
333	Central Andes	67	3	0	0	0	0	0	0	0	0	0	0	0	0	0	0	0	0	0	0	0	0	0	0	0	0	0	0	0	0	0	0	0	0	0	0	0	0	0	0	0	0	0	0	0	0	0	0
334	Central Andes	67	4	0	0	0	0	0	0	0	0	0	0	0	0	0	0	0	0	0	0	0	0	0	0	0	0	0	0	0	0	0	0	0	0	0	0	0	0	0	0	0	0	0	0	0	0	0	0
335	Central Andes	67	5	0	0	0	0	0	0	0	0	0	0	0	0	0	0	0	0	0	0	0	0	0	0	0	0	0	0	0	0	0	0	0	0	0	0	0	0	0	0	0	0	0	0	0	0	0	0
336	Central Andes	68	1	0	0	0	0	0	0	0	0	0	0	0	0	0	0	0	0	0	0	0	0	0	0	0	0	0	0	0	0	0	0	0	0	0	0	0	0	0	0	0	0	0	0	0	0	0	0
337	Central Andes	68	2	0	0	0	0	0	0	0	0	0	0	0	0	0	0	0	0	0	0	0	0	0	0	0	0	0	0	0	0	0	0	0	0	0	0	0	0	0	0	0	0	0	0	0	0	0	0
338	Central Andes	68	3	0	0	0	0	0	0	0	0	0	0	0	0	0	0	0	0	0	0	0	0	0	0	0	0	0	0	0	0	0	0	0	0	0	0	0	0	0	0	0	0	0	0	0	0	0	0
339	Central Andes	68	4	0	0	0	0	0	0	0	0	0	0	0	0	0	0	0	0	0	0	0	0	0	0	0	0	0	0	0	0	0	0	0	0	0	0	0	0	0	0	0	0	0	0	0	0	0	0
340	Central Andes	68	5	0	0	0	0	0	0	0	0	0	0	0	0	0	0	0	0	0	0	0	0	0	0	0	0	0	0	0	0	0	0	0	0	0	0	0	0	0	0	0	0	0	0	0	0	0	0
341	Central Andes	69	1	0	0	0	0	0	0	0	0	0	0	0	0	0	0	0	0	0	0	0	0	0	0	0	0	0	0	0	0	0	0	0	0	0	0	0	0	0	0	0	0	0	0	0	0	0	0
342	Central Andes	69	2	0	0	0	0	0	0	0	0	0	0	0	0	0	0	0	0	0	0	0	0	0	0	0	0	0	0	0	0	0	0	0	0	0	0	0	0	0	0	0	0	0	0	0	0	0	0
343	Central Andes	69	3	0	0	0	0	0	0	0	0	0	0	0	0	0	0	0	0	0	0	0	0	0	0	0	0	0	0	0	0	0	0	0	0	0	0	0	0	0	0	0	0	0	0	0	0	0	0
344	Central Andes	69	4	0	0	0	0	0	0	0	0	0	0	0	0	0	0	0	0	0	0	0	0	0	0	0	0	0	0	0	0	0	0	0	0	0	0	0	0	0	0	0	0	0	0	0	0	0	0
345	Central Andes	69	5	0	0	0	0	0	0	0	0	0	0	0	0	0	0	0	0	0	0	0	0	0	0	0	0	0	0	0	0	0	0	0	0	0	0	0	0	0	0	0	0	0	0	0	0	0	0
346	Central Andes	70	1	0	0	0	0	0	0	0	0	0	0	0	0	0	0	0	0	0	0	0	0	0	0	0	0	0	0	0	0	0	0	0	0	0	0	0	0	0	0	0	0	0	0	0	0	0	0
347	Central Andes	70	2	0	0	0	0	0	0	0	0	0	0	0	0	0	0	0	0	0	0	0	0	0	0	0	0	0	0	0	0	0	0	0	0	0	0	0	0	0	0	0	0	0	0	0	0	0	0
348	Central Andes	70	3	0	0	0	0	0	0	0	0	0	0	0	0	0	0	0	0	0	0	0	0	0	0	0	0	0	0	0	0	0	0	0	0	0	0	0	0	0	0	0	0	0	0	0	0	0	0
349	Central Andes	70	4	0	0	0	0	0	0	0	0	0	0	0	0	0	0	0	0	0	0	0	0	0	0	0	0	0	0	0	0	0	0	0	0	0	0	0	0	0	0	0	0	0	0	0	0	0	0
350	Central Andes	70	5	0	0	0	0	0	0	0	0	0	0	0	0	0	0	0	0	0	0	0	0	0	0	0	0	0	0	0	0	0	0	0	0	0	0	0	0	0	0	0	0	0	0	0	0	0	0
351	Central Andes	71	1	0	0	0	0	0	0	0	0	0	0	0	0	0	0	0	0	0	0	0	0	0	0	0	0	0	0	0	0	0	0	0	0	0	0	0	0	0	0	0	0	0	0	0	0	0	0
352	Central Andes	71	2	0	0	0	0	0	0	0	0	0	0	0	0	0	0	0	0	0	0	0	0	0	0	0	0	0	0	0	0	0	0	0	0	0	0	0	0	0	0	0	0	0	0	0	0	0	0
353	Central Andes	71	3	0	0	0	0	0	0	0	0	0	0	0	0	0	0	0	0	0	0	0	0	0	0	0	0	0	0	0	0	0	0	0	0	0	0	0	0	0	0	0	0	0	0	0	0	0	0
354	Central Andes	71	4	0	0	0	0	0	0	0	0	0	0	0	0	0	0	0	0	0	0	0	0	0	0	0	0	0	0	0	0	0	0	0	0	0	0	0	0	0	0	0	0	0	0	0	0	0	0
355	Central Andes	71	5	0	0	0	0	0	0	0	0	0	0	0	0	0	0	0	0	0	0	0	0	0	0	0	0	0	0	0	0	0	0	0	0	0	0	0	0	0	0	0	0	0	0	0	0	0	0
356	Central Andes	72	1	0	0	0	0	0	0	0	0	0	0	0	0	0	0	0	0	0	0	0	0	0	0	0	0	0	0	0	0	0	0	0	0	0	0	0	0	0	0	0	0	0	0	0	0	0	0
357	Central Andes	72	2	0	0	0	0	0	0	0	0	0	0	0	0	0	0	0	0	0	0	0	0	0	0	0	0	0	0	0	0	0	0	0	0	0	0	0	0	0	0	0	0	0	0	0	0	0	0
358	Central Andes	72	3	0	0	0	0	0	0	0	0	0	0	0	0	0	0	0	0	0	0	0	0	0	0	0	0	0	0	0	0	0	0	0	0	0	0	0	0	0	0	0	0	0	0	0	0	0	0
359	Central Andes	72	4	0	0	0	0	0	0	0	0	0	0	0	0	0	0	0	0	0	0	0	0	0	0	0	0	0	0	0	0	0	0	0	0	0	0	0	0	0	0	0	0	0	0	0	0	0	0
360	Central Andes	72	5	0	0	0	0	0	0	0	0	0	0	0	0	0	0	0	0	0	0	0	0	0	0	0	0	0	0	0	0	0	0	0	0	0	0	0	0	0	0	0	0	0	0	0	0	0	0
361	Central Andes	73	1	0	0	0	0	0	0	0	0	0	0	0	0	0	0	0	0	0	0	0	0	0	0	0	0	0	0	0	0	0	0	0	0	0	0	0	0	0	0	0	0	0	0	0	0	0	0
362	Central Andes	73	2	0	0	0	0	0	0	0	0	0	0	0	0	0	0	0	0	0	0	0	0	0	0	0	0	0	0	0	0	0	0	0	0	0	0	0	0	0	0	0	0	0	0	0	0	0	0
363	Central Andes	73	3	0	0	0	0	0	0	0	0	0	0	0	0	0	0	0	0	0	0	0	0	0	0	0	0	0	0	0	0	0	0	0	0	0	0	0	0	0	0	0	0	0	0	0	0	0	0
364	Central Andes	73	4	0	0	0	0	0	0	0	0	0	0	0	0	0	0	0	0	0	0	0	0	0	0	0	0	0	0	0	0	0	0	0	0	0	0	0	0	0	0	0	0	0	0	0	0	0	0
365	Central Andes	73	5	0	0	0	0	0	0	0	0	0	0	0	0	0	0	0	0	0	0	0	0	0	0	0	0	0	0	0	0	0	0	0	0	0	0	0	0	0	0	0	0	0	0	0	0	0	0
366	Central Andes	74	1	0	0	0	0	0	0	0	0	0	0	0	0	0	0	0	0	0	0	0	0	0	0	0	0	0	0	0	0	0	0	0	0	0	0	0	0	0	0	0	0	0	0	0	0	0	0
367	Central Andes	74	2	0	0	0	0	0	0	0	0	0	0	0	0	0	0	0	0	0	0	0	0	0	0	0	0	0	0	0	0	0	0	0	0	0	0	0	0	0	0	0	0	0	0	0	0	0	0
368	Central Andes	74	3	0	0	0	0	0	0	0	0	0	0	0	0	0	0	0	0	0	0	0	0	0	0	0	0	0	0	0	0	0	0	0	0	0	0	0	0	0	0	0	0	0	0	0	0	0	0
369	Central Andes	74	4	0	0	0	0	0	0	0	0	0	0	0	0	0	0	0	0	0	0	0	0	0	0	0	0	0	0	0	0	0	0	0	0	0	0	0	0	0	0	0	0	0	0	0	0	0	0
370	Central Andes	74	5	0	0	0	0	0	0	0	0	0	0	0	0	0	0	0	0	0	0	0	0	0	0	0	0	0	0	0	0	0	0	0	0	0	0	0	0	0	0	0	0	0	0	0	0	0	0
371	Central Andes	75	1	0	0	0	0	0	0	0	0	0	0	0	0	0	0	0	0	0	0	0	0	0	0	0	0	0	0	0	0	0	0	0	0	0	0	0	0	0	0	0	0	0	0	0	0	0	0
372	Central Andes	75	2	0	0	0	0	0	0	0	0	0	0	0	0	0	0	0	0	0	0	0	0	0	0	0	0	0	0	0	0	0	0	0	0	0	0	0	0	0	0	0	0	0	0	0	0	0	0
373	Central Andes	75	3	0	0	0	0	0	0	0	0	0	0	0	0	0	0	0	0	0	0	0	0	0	0	0	0	0	0	0	0	0	0	0	0	0	0	0	0	0	0	0	0	0	0	0	0	0	0
374	Central Andes	75	4	0	0	0	0	0	0	0	0	0	0	0	0	0	0	0	0	0	0	0	0	0	0	0	0	0	0	0	0	0	0	0	0	0	0	0	0	0	0	0	0	0	0	0	0	0	0
375	Central Andes	75	5	0	0	0	0	0	0	0	0	0	0	0	0	0	0	0	0	0	0	0	0	0	0	0	0	0	0	0	0	0	0	0	0	0	0	0	0	0	0	0	0	0	0	0	0	0	0
376	Central Andes	76	1	0	0	0	0	0	0	0	0	0	0	0	0	0	0	0	0	0	0	0	0	0	0	0	0	0	0	0	0	0	0	0	0	0	0	0	0	0	0	0	0	0	0	0	0	0	0
377	Central Andes	76	2	0	0	0	0	0	0	0	0	0	0	0	0	0	0	0	0	0	0	0	0	0	0	0	0	0	0	0	0	0	0	0	0	0	0	0	0	0	0	0	0	0	0	0	0	0	0
378	Central Andes	76	3	0	0	0	0	0	0	0	0	0	0	0	0	0	0	0	0	0	0	0	0	0	0	0	0	0	0	0	0	0	0	0	0	0	0	0	0	0	0	0	0	0	0	0	0	0	0
379	Central Andes	76	4	0	0	0	0	0	0	0	0	0	0	0	0	0	0	0	0	0	0	0	0	0	0	0	0	0	0	0	0	0	0	0	0	0	0	0	0	0	0	0	0	0	0	0	0	0	0
380	Central Andes	76	5	0	0	0	0	0	0	0	0	0	0	0	0	0	0	0	0	0	0	0	0	0	0	0	0	0	0	0	0	0	0	0	0	0	0	0	0	0	0	0	0	0	0	0	0	0	0
381	Central Andes	77	1	0	0	0	0	0	0	0	0	0	0	0	0	0	0	0	0	0	0	0	0	0	0	0	0	0	0	0	0	0	0	0	0	0	0	0	0	0	0	0	0	0	0	0	0	0	0
382	Central Andes	77	2	0	0	0	0	0	0	0	0	0	0	0	0	0	0	0	0	0	0	0	0	0	0	0	0	0	0	0	0	0	0	0	0	0	0	0	0	0	0	0	0	0	0	0	0	0	0
383	Central Andes	77	3	0	0	0	0	0	0	0	0	0	0	0	0	0	0	0	0	0	0	0	0	0	0	0	0	0	0	0	0	0	0	0	0	0	0	0	0	0	0	0	0	0	0	0	0	0	0
384	Central Andes	77	4	0	0	0	0	0	0	0	0	0	0	0	0	0	0	0	0	0	0	0	0	0	0	0	0	0	0	0	0	0	0	0	0	0	0	0	0	0	0	0	0	0	0	0	0	0	0
385	Central Andes	77	5	0	0	0	0	0	0	0	0	0	0	0	0	0	0	0	0	0	0	0	0	0	0	0	0	0	0	0	0	0	0	0	0	0	0	0	0	0	0	0	0	0	0	0	0	0	0
386	Central Andes	78	1	0	0	0	0	0	0	0	0	0	0	0	0	0	0	0	0	0	0	0	0	0	0	0	0	0	0	0	0	0	0	0	0	0	0	0	0	0	0	0	0	0	0	0	0	0	0
387	Central Andes	78	2	0	0	0	0	0	0	0	0	0	0	0	0	0	0	0	0	0	0	0	0	0	0	0	0	0	0	0	0	0	0	0	0	0	0	0	0	0	0	0	0	0	0	0	0	0	0
388	Central Andes	78	3	0	0	0	0	0	0	0	0	0	0	0	0	0	0	0	0	0	0	0	0	0	0	0	0	0	0	0	0	0	0	0	0	0	0	0	0	0	0	0	0	0	0	0	0	0	0
389	Central Andes	78	4	0	0	0	0	0	0	0	0	0	0	0	0	0	0	0	0	0	0	0	0	0	0	0	0	0	0	0	0	0	0	0	0	0	0	0	0	0	0	0	0	0	0	0	0	0	0
390	Central Andes	78	5	0	0	0	0	0	0	0	0	0	0	0	0	0	0	0	0	0	0	0	0	0	0	0	0	0	0	0	0	0	0	0	0	0	0	0	0	0	0	0	0	0	0	0	0	0	0
391	Central Andes	79	1	0	0	0	0	0	0	0	0	0	0	0	0	0	0	0	0	0	0	0	0	0	0	0	0	0	0	0	0	0	0	0	0	0	0	0	0	0	0	0	0	0	0	0	0	0	0
392	Central Andes	79	2	0	0	0	0	0	0	0	0	0	0	0	0	0	0	0	0	0	0	0	0	0	0	0	0	0	0	0	0	0	0	0	0	0	0	0	0	0	0	0	0	0	0	0	0	0	0
393	Central Andes	79	3	0	0	0	0	0	0	0	0	0	0	0	0	0	0	0	0	0	0	0	0	0	0	0	0	0	0	0	0	0	0	0	0	0	0	0	0	0	0	0	0	0	0	0	0	0	0
394	Central Andes	79	4	0	0	0	0	0	0	0	0	0	0	0	0	0	0	0	0	0	0	0	0	0	0	0	0	0	0	0	0	0	0	0	0	0	0	0	0	0	0	0	0	0	0	0	0	0	0
395	Central Andes	79	5	0	0	0	0	0	0	0	0	0	0	0	0	0	0	0	0	0	0	0	0	0	0	0	0	0	0	0	0	0	0	0	0	0	0	0	0	0	0	0	0	0	0	0	0	0	0
396	Central Andes	80	1	0	0	0	0	0	0	0	0	0	0	0	0	0	0	0	0	0	0	0	0	0	0	0	0	0	0	0	0	0	0	0	0	0	0	0	0	0	0	0	0	0	0	0	0	0	0
397	Central Andes	80	2	0	0	0	0	0	0	0	0	0	0	0	0	0	0	0	0	0	0	0	0	0	0	0	0	0	0	0	0	0	0	0	0	0	0	0	0	0	0	0	0	0	0	0	0	0	0
398	Central Andes	80	3	0	0	0	0	0	0	0	0	0	0	0	0	0	0	0	0	0	0	0	0	0	0	0	0	0	0	0	0	0	0	0	0	0	0	0	0	0	0	0	0	0	0	0	0	0	0
399	Central Andes	80	4	0	0	0	0	0	0	0	0	0	0	0	0	0	0	0	0	0	0	0	0	0	0	0	0	0	0	0	0	0	0	0	0	0	0	0	0	0	0	0	0	0	0	0	0	0	0
400	Central Andes	80	5	0	0	0	0	0	0	0	0	0	0	0	0	0	0	0	0	0	0	0	0	0	0	0	0	0	0	0	0	0	0	0	0	0	0	0	0	0	0	0	0	0	0	0	0	0	0
401	Central Andes	81	1	0	0	0	0	0	0	0	0	0	0	0	0	0	0	0	0	0	0	0	0	0	0	0	0	0	0	0	0	0	0	0	0	0	0	0	0	0	0	0	0	0	0	0	0	0	0
402	Central Andes	81	2	0	0	0	0	0	0	0	0	0	0	0	0	0	0	0	0	0	0	0	0	0	0	0	0	0	0	0	0	0	0	0	0	0	0	0	0	0	0	0	0	0	0	0	0	0	0
403	Central Andes	81	3	0	0	0	0	0	0	0	0	0	0	0	0	0	0	0	0	0	0	0	0	0	0	0	0	0	0	0	0	0	0	0	0	0	0	0	0	0	0	0	0	0	0	0	0	0	0
404	Central Andes	81	4	0	0	0	0	0	0	0	0	0	0	0	0	0	0	0	0	0	0	0	0	0	0	0	0	0	0	0	0	0	0	0	0	0	0	0	0	0	0	0	0	0	0	0	0	0	0
405	Central Andes	81	5	0	0	0	0	0	0	0	0	0	0	0	0	0	0	0	0	0	0	0	0	0	0	0	0	0	0	0	0	0	0	0	0	0	0	0	0	0	0	0	0	0	0	0	0	0	0
406	Central Andes	82	1	0	0	0	0	0	0	0	0	0	0	0	0	0	0	0	0	0	0	0	0	0	0	0	0	0	0	0	0	0	0	0	0	0	0	0	0	0	0	0	0	0	0	0	0	0	0
407	Central Andes	82	2	0	0	0	0	0	0	0	0	0	0	0	0	0	0	0	0	0	0	0	0	0	0	0	0	0	0	0	0	0	0	0	0	0	0	0	0	0	0	0	0	0	0	0	0	0	0
408	Central Andes	82	3	0	0	0	0	0	0	0	0	0	0	0	0	0	0	0	0	0	0	0	0	0	0	0	0	0	0	0	0	0	0	0	0	0	0	0	0	0	0	0	0	0	0	0	0	0	0
409	Central Andes	82	4	0	0	0	0	0	0	0	0	0	0	0	0	0	0	0	0	0	0	0	0	0	0	0	0	0	0	0	0	0	0	0	0	0	0	0	0	0	0	0	0	0	0	0	0	0	0
410	Central Andes	82	5	0	0	0	0	0	0	0	0	0	0	0	0	0	0	0	0	0	0	0	0	0	0	0	0	0	0	0	0	0	0	0	0	0	0	0	0	0	0	0	0	0	0	0	0	0	0
411	Central Andes	83	1	0	0	0	0	0	0	0	0	0	0	0	0	0	0	0	0	0	0	0	0	0	0	0	0	0	0	0	0	0	0	0	0	0	0	0	0	0	0	0	0	0	0	0	0	0	0
412	Central Andes	83	2	0	0	0	0	0	0	0	0	0	0	0	0	0	0	0	0	0	0	0	0	0	0	0	0	0	0	0	0	0	0	0	0	0	0	0	0	0	0	0	0	0	0	0	0	0	0
413	Central Andes	83	3	0	0	0	0	0	0	0	0	0	0	0	0	0	0	0	0	0	0	0	0	0	0	0	0	0	0	0	0	0	0	0	0	0	0	0	0	0	0	0	0	0	0	0	0	0	0
414	Central Andes	83	4	0	0	0	0	0	0	0	0	0	0	0	0	0	0	0	0	0	0	0	0	0	0	0	0	0	0	0	0	0	0	0	0	0	0	0	0	0	0	0	0	0	0	0	0	0	0
415	Central Andes	83	5	0	0	0	0	0	0	0	0	0	0	0	0	0	0	0	0	0	0	0	0	0	0	0	0	0	0	0	0	0	0	0	0	0	0	0	0	0	0	0	0	0	0	0	0	0	0
416	Central Andes	84	1	0	0	0	0	0	0	0	0	0	0	0	0	0	0	0	0	0	0	0	0	0	0	0	0	0	0	0	0	0	0	0	0	0	0	0	0	0	0	0	0	0	0	0	0	0	0
417	Central Andes	84	2	0	0	0	0	0	0	0	0	0	0	0	0	0	0	0	0	0	0	0	0	0	0	0	0	0	0	0	0	0	0	0	0	0	0	0	0	0	0	0	0	0	0	0	0	0	0
418	Central Andes	84	3	0	0	0	0	0	0	0	0	0	0	0	0	0	0	0	0	0	0	0	0	0	0	0	0	0	0	0	0	0	0	0	0	0	0	0	0	0	0	0	0	0	0	0	0	0	0
419	Central Andes	84	4	0	0	0	0	0	0	0	0	0	0	0	0	0	0	0	0	0	0	0	0	0	0	0	0	0	0	0	0	0	0	0	0	0	0	0	0	0	0	0	0	0	0	0	0	0	0
420	Central Andes	84	5	0	0	0	0	0	0	0	0	0	0	0	0	0	0	0	0	0	0	0	0	0	0	0	0	0	0	0	0	0	0	0	0	0	0	0	0	0	0	0	0	0	0	0	0	0	0
421	Central Andes	85	1	0	0	0	0	0	0	0	0	0	0	0	0	0	0	0	0	0	0	0	0	0	0	0	0	0	0	0	0	0	0	0	0	0	0	0	0	0	0	0	0	0	0	0	0	0	0
422	Central Andes	85	2	0	0	0	0	0	0	0	0	0	0	0	0	0	0	0	0	0	0	0	0	0	0	0	0	0	0	0	0	0	0	0	0	0	0	0	0	0	0	0	0	0	0	0	0	0	0
423	Central Andes	85	3	0	0	0	0	0	0	0	0	0	0	0	0	0	0	0	0	0	0	0	0	0	0	0	0	0	0	0	0	0	0	0	0	0	0	0	0	0	0	0	0	0	0	0	0	0	0
424	Central Andes	85	4	0	0	0	0	0	0	0	0	0	0	0	0	0	0	0	0	0	0	0	0	0	0	0	0	0	0	0	0	0	0	0	0	0	0	0	0	0	0	0	0	0	0	0	0	0	0
425	Central Andes	85	5	0	0	0	0	0	0	0	0	0	0	0	0	0	0	0	0	0	0	0	0	0	0	0	0	0	0	0	0	0	0	0	0	0	0	0	0	0	0	0	0	0	0	0	0	0	0
426	Central Andes	86	1	0	0	0	0	0	0	0	0	0	0	0	0	0	0	0	0	0	0	0	0	0	0	0	0	0	0	0	0	0	0	0	0	0	0	0	0	0	0	0	0	0	0	0	0	0	0
427	Central Andes	86	2	0	0	0	0	0	0	0	0	0	0	0	0	0	0	0	0	0	0	0	0	0	0	0	0	0	0	0	0	0	0	0	0	0	0	0	0	0	0	0	0	0	0	0	0	0	0
428	Central Andes	86	3	0	0	0	0	0	0	0	0	0	0	0	0	0	0	0	0	0	0	0	0	0	0	0	0	0	0	0	0	0	0	0	0	0	0	0	0	0	0	0	0	0	0	0	0	0	0
429	Central Andes	86	4	0	0	0	0	0	0	0	0	0	0	0	0	0	0	0	0	0	0	0	0	0	0	0	0	0	0	0	0	0	0	0	0	0	0	0	0	0	0	0	0	0	0	0	0	0	0
430	Central Andes	86	5	0	0	0	0	0	0	0	0	0	0	0	0	0	0	0	0	0	0	0	0	0	0	0	0	0	0	0	0	0	0	0	0	0	0	0	0	0	0	0	0	0	0	0	0	0	0
[truncated: 280 more columns]

## Sheet: FieldDATA
Sample_ID	Country	Muntain Range	Locality	Plot	Plot_ID	Subplot	Date	Day	Month	Year	Grid zone	UTM_X	UTM_Y	Elevation	Orientation	Slope	Radiation	Phos_P	Glu_P	SOC_P	NT_P	PT_P	K_P	pH_P	Cond_P	Phos_B	Glu_B	SOC_B	NT_B	PT_B	K_B	pH_B	Cond_B	Phos_T	Glu_T	SOC_T	NT_T	PT_T	K_T	pH_T	Cond_T
1	Spain	Sierra de Guadarrama	Asomate-Hoyos	1	1	1	21/7/2010	21	7	2010	30 T	425863	4.51772e+06	2225	175	4	0.808846	4.43752	2.50585	6.31555	4.07024	0.456501	0.00864917	4.925	31.284	2.8884	1.69118	3.76212	3.29769	0.445069	0.00251652	5.402	22.198	3.59345	2.20342	5.73688	3.95887	0.487189	0.00598559	5.21431	27.6092
2	Spain	Sierra de Guadarrama	Asomate-Hoyos	1	1	2	21/7/2010	21	7	2010	30 T	425863	4.51772e+06	2225	175	4	0.808846	4.43752	2.50585	6.31555	4.07024	0.456501	0.00864917	4.925	31.284	2.8884	1.69118	3.76212	3.29769	0.445069	0.00251652	5.402	22.198	3.59345	2.20342	5.73688	3.95887	0.487189	0.00598559	5.21431	27.6092
3	Spain	Sierra de Guadarrama	Asomate-Hoyos	1	1	3	21/7/2010	21	7	2010	30 T	425863	4.51772e+06	2225	175	4	0.808846	4.43752	2.50585	6.31555	4.07024	0.456501	0.00864917	4.925	31.284	2.8884	1.69118	3.76212	3.29769	0.445069	0.00251652	5.402	22.198	3.59345	2.20342	5.73688	3.95887	0.487189	0.00598559	5.21431	27.6092
4	Spain	Sierra de Guadarrama	Asomate-Hoyos	1	1	4	21/7/2010	21	7	2010	30 T	425863	4.51772e+06	2225	175	4	0.808846	4.43752	2.50585	6.31555	4.07024	0.456501	0.00864917	4.925	31.284	2.8884	1.69118	3.76212	3.29769	0.445069	0.00251652	5.402	22.198	3.59345	2.20342	5.73688	3.95887	0.487189	0.00598559	5.21431	27.6092
5	Spain	Sierra de Guadarrama	Asomate-Hoyos	1	1	5	21/7/2010	21	7	2010	30 T	425863	4.51772e+06	2225	175	4	0.808846	4.43752	2.50585	6.31555	4.07024	0.456501	0.00864917	4.925	31.284	2.8884	1.69118	3.76212	3.29769	0.445069	0.00251652	5.402	22.198	3.59345	2.20342	5.73688	3.95887	0.487189	0.00598559	5.21431	27.6092
6	Spain	Sierra de Guadarrama	Bola del Mundo	2	2	1	22/6/2010	22	6	2010	30 T	417601	4.51575e+06	2242	182	2	0.787997	5.171	3.23458	5.09263	4.54623	3.92304	0.0133951	5.232	48.02	3.10233	1.95548	2.99316	3.16825	3.16825	0.00675955	5.76	28.7	5.60771	3.48162	5.28859	4.91222	4.88539	0.0153168	5.50565	48.9378
7	Spain	Sierra de Guadarrama	Bola del Mundo	2	2	2	22/6/2010	22	6	2010	30 T	417601	4.51575e+06	2242	182	2	0.787997	5.171	3.23458	5.09263	4.54623	3.92304	0.0133951	5.232	48.02	3.10233	1.95548	2.99316	3.16825	3.16825	0.00675955	5.76	28.7	5.60771	3.48162	5.28859	4.91222	4.88539	0.0153168	5.50565	48.9378
8	Spain	Sierra de Guadarrama	Bola del Mundo	2	2	3	22/6/2010	22	6	2010	30 T	417601	4.51575e+06	2242	182	2	0.787997	5.171	3.23458	5.09263	4.54623	3.92304	0.0133951	5.232	48.02	3.10233	1.95548	2.99316	3.16825	3.16825	0.00675955	5.76	28.7	5.60771	3.48162	5.28859	4.91222	4.88539	0.0153168	5.50565	48.9378
9	Spain	Sierra de Guadarrama	Bola del Mundo	2	2	4	22/6/2010	22	6	2010	30 T	417601	4.51575e+06	2242	182	2	0.787997	5.171	3.23458	5.09263	4.54623	3.92304	0.0133951	5.232	48.02	3.10233	1.95548	2.99316	3.16825	3.16825	0.00675955	5.76	28.7	5.60771	3.48162	5.28859	4.91222	4.88539	0.0153168	5.50565	48.9378
10	Spain	Sierra de Guadarrama	Bola del Mundo	2	2	5	22/6/2010	22	6	2010	30 T	417601	4.51575e+06	2242	182	2	0.787997	5.171	3.23458	5.09263	4.54623	3.92304	0.0133951	5.232	48.02	3.10233	1.95548	2.99316	3.16825	3.16825	0.00675955	5.76	28.7	5.60771	3.48162	5.28859	4.91222	4.88539	0.0153168	5.50565	48.9378
11	Spain	Sierra de Guadarrama	Bola del Mundo Oeste	3	3	1	21/6/2011	21	6	2011	30 T	417355	4.51565e+06	2242	330	11	0.645752	4.71542	3.54007	5.95124	3.87561	0.711613	0.0191691	4.87625	74.71	3.11413	2.06375	3.09421	2.50599	0.578651	0.00833781	4.966	41.12	4.26079	2.99412	5.00223	3.36392	0.679005	0.0156233	4.86573	62.4597
12	Spain	Sierra de Guadarrama	Bola del Mundo Oeste	3	3	2	21/6/2011	21	6	2011	30 T	417355	4.51565e+06	2242	330	11	0.645752	4.71542	3.54007	5.95124	3.87561	0.711613	0.0191691	4.87625	74.71	3.11413	2.06375	3.09421	2.50599	0.578651	0.00833781	4.966	41.12	4.26079	2.99412	5.00223	3.36392	0.679005	0.0156233	4.86573	62.4597
13	Spain	Sierra de Guadarrama	Bola del Mundo Oeste	3	3	3	21/6/2011	21	6	2011	30 T	417355	4.51565e+06	2242	330	11	0.645752	4.71542	3.54007	5.95124	3.87561	0.711613	0.0191691	4.87625	74.71	3.11413	2.06375	3.09421	2.50599	0.578651	0.00833781	4.966	41.12	4.26079	2.99412	5.00223	3.36392	0.679005	0.0156233	4.86573	62.4597
14	Spain	Sierra de Guadarrama	Bola del Mundo Oeste	3	3	4	21/6/2011	21	6	2011	30 T	417355	4.51565e+06	2242	330	11	0.645752	4.71542	3.54007	5.95124	3.87561	0.711613	0.0191691	4.87625	74.71	3.11413	2.06375	3.09421	2.50599	0.578651	0.00833781	4.966	41.12	4.26079	2.99412	5.00223	3.36392	0.679005	0.0156233	4.86573	62.4597
15	Spain	Sierra de Guadarrama	Bola del Mundo Oeste	3	3	5	21/6/2011	21	6	2011	30 T	417355	4.51565e+06	2242	330	11	0.645752	4.71542	3.54007	5.95124	3.87561	0.711613	0.0191691	4.87625	74.71	3.11413	2.06375	3.09421	2.50599	0.578651	0.00833781	4.966	41.12	4.26079	2.99412	5.00223	3.36392	0.679005	0.0156233	4.86573	62.4597
16	Spain	Sierra de Guadarrama	Cabeza de Hierro Mayor	4	4	1	10/8/2010	10	8	2010	30 T	421638	4.51729e+06	2371	79	6	0.749028	3.69942	2.57043	3.735	2.89989	0.601884	0.00718838	4.85525	33.545	3.25033	2.29076	3.21183	2.53991	0.568826	0.00527164	4.626	31.5	3.53121	2.56621	3.36014	2.69203	0.601218	0.00598105	4.79123	30.7902
17	Spain	Sierra de Guadarrama	Cabeza de Hierro Mayor	4	4	2	10/8/2010	10	8	2010	30 T	421638	4.51729e+06	2371	79	6	0.749028	3.69942	2.57043	3.735	2.89989	0.601884	0.00718838	4.85525	33.545	3.25033	2.29076	3.21183	2.53991	0.568826	0.00527164	4.626	31.5	3.53121	2.56621	3.36014	2.69203	0.601218	0.00598105	4.79123	30.7902
18	Spain	Sierra de Guadarrama	Cabeza de Hierro Mayor	4	4	3	10/8/2010	10	8	2010	30 T	421638	4.51729e+06	2371	79	6	0.749028	3.69942	2.57043	3.735	2.89989	0.601884	0.00718838	4.85525	33.545	3.25033	2.29076	3.21183	2.53991	0.568826	0.00527164	4.626	31.5	3.53121	2.56621	3.36014	2.69203	0.601218	0.00598105	4.79123	30.7902
19	Spain	Sierra de Guadarrama	Cabeza de Hierro Mayor	4	4	4	10/8/2010	10	8	2010	30 T	421638	4.51729e+06	2371	79	6	0.749028	3.69942	2.57043	3.735	2.89989	0.601884	0.00718838	4.85525	33.545	3.25033	2.29076	3.21183	2.53991	0.568826	0.00527164	4.626	31.5	3.53121	2.56621	3.36014	2.69203	0.601218	0.00598105	4.79123	30.7902
20	Spain	Sierra de Guadarrama	Cabeza de Hierro Mayor	4	4	5	10/8/2010	10	8	2010	30 T	421638	4.51729e+06	2371	79	6	0.749028	3.69942	2.57043	3.735	2.89989	0.601884	0.00718838	4.85525	33.545	3.25033	2.29076	3.21183	2.53991	0.568826	0.00527164	4.626	31.5	3.53121	2.56621	3.36014	2.69203	0.601218	0.00598105	4.79123	30.7902
21	Spain	Sierra de Guadarrama	Cabeza de Hierro Menor	5	5	1	10/8/2010	10	8	2010	30 T	420779	4.51633e+06	2291	260	7	0.773937	3.46964	2.2154	4.49017	3.83067	0.776426	0.00819048	4.47	30.528	2.52896	1.60536	2.98261	3.05778	0.820413	0.00810223	4.994	26.162	2.50601	1.8766	3.50104	3.1082	0.768401	0.00851982	4.61071	30.1554
22	Spain	Sierra de Guadarrama	Cabeza de Hierro Menor	5	5	2	10/8/2010	10	8	2010	30 T	420779	4.51633e+06	2291	260	7	0.773937	3.46964	2.2154	4.49017	3.83067	0.776426	0.00819048	4.47	30.528	2.52896	1.60536	2.98261	3.05778	0.820413	0.00810223	4.994	26.162	2.50601	1.8766	3.50104	3.1082	0.768401	0.00851982	4.61071	30.1554
23	Spain	Sierra de Guadarrama	Cabeza de Hierro Menor	5	5	3	10/8/2010	10	8	2010	30 T	420779	4.51633e+06	2291	260	7	0.773937	3.46964	2.2154	4.49017	3.83067	0.776426	0.00819048	4.47	30.528	2.52896	1.60536	2.98261	3.05778	0.820413	0.00810223	4.994	26.162	2.50601	1.8766	3.50104	3.1082	0.768401	0.00851982	4.61071	30.1554
24	Spain	Sierra de Guadarrama	Cabeza de Hierro Menor	5	5	4	10/8/2010	10	8	2010	30 T	420779	4.51633e+06	2291	260	7	0.773937	3.46964	2.2154	4.49017	3.83067	0.776426	0.00819048	4.47	30.528	2.52896	1.60536	2.98261	3.05778	0.820413	0.00810223	4.994	26.162	2.50601	1.8766	3.50104	3.1082	0.768401	0.00851982	4.61071	30.1554
25	Spain	Sierra de Guadarrama	Cabeza de Hierro Menor	5	5	5	10/8/2010	10	8	2010	30 T	420779	4.51633e+06	2291	260	7	0.773937	3.46964	2.2154	4.49017	3.83067	0.776426	0.00819048	4.47	30.528	2.52896	1.60536	2.98261	3.05778	0.820413	0.00810223	4.994	26.162	2.50601	1.8766	3.50104	3.1082	0.768401	0.00851982	4.61071	30.1554
26	Spain	Sierra de Guadarrama	Cerro Malo	6	6	1	4/8/2010	4	8	2010	30 T	426955	4.53794e+06	2060	125	7	0.805266	3.09532	1.38695	1.88849	1.72258	0.383696	0.0105816	4.878	30.88	2.64329	1.05547	1.79585	1.6976	0.493275	0.00930681	5.304	25.02	2.91367	1.06104	1.78765	1.64973	0.432262	0.00960482	5.20369	25.0599
27	Spain	Sierra de Guadarrama	Cerro Malo	6	6	2	4/8/2010	4	8	2010	30 T	426955	4.53794e+06	2060	125	7	0.805266	3.09532	1.38695	1.88849	1.72258	0.383696	0.0105816	4.878	30.88	2.64329	1.05547	1.79585	1.6976	0.493275	0.00930681	5.304	25.02	2.91367	1.06104	1.78765	1.64973	0.432262	0.00960482	5.20369	25.0599
28	Spain	Sierra de Guadarrama	Cerro Malo	6	6	3	4/8/2010	4	8	2010	30 T	426955	4.53794e+06	2060	125	7	0.805266	3.09532	1.38695	1.88849	1.72258	0.383696	0.0105816	4.878	30.88	2.64329	1.05547	1.79585	1.6976	0.493275	0.00930681	5.304	25.02	2.91367	1.06104	1.78765	1.64973	0.432262	0.00960482	5.20369	25.0599
29	Spain	Sierra de Guadarrama	Cerro Malo	6	6	4	4/8/2010	4	8	2010	30 T	426955	4.53794e+06	2060	125	7	0.805266	3.09532	1.38695	1.88849	1.72258	0.383696	0.0105816	4.878	30.88	2.64329	1.05547	1.79585	1.6976	0.493275	0.00930681	5.304	25.02	2.91367	1.06104	1.78765	1.64973	0.432262	0.00960482	5.20369	25.0599
30	Spain	Sierra de Guadarrama	Cerro Malo	6	6	5	4/8/2010	4	8	2010	30 T	426955	4.53794e+06	2060	125	7	0.805266	3.09532	1.38695	1.88849	1.72258	0.383696	0.0105816	4.878	30.88	2.64329	1.05547	1.79585	1.6976	0.493275	0.00930681	5.304	25.02	2.91367	1.06104	1.78765	1.64973	0.432262	0.00960482	5.20369	25.0599
31	Spain	Sierra de Guadarrama	Cerro Minguete	7	7	1	14/6/2011	14	6	2011	30 T	409517	4.51629e+06	1973	300	8	0.71386	5.53427	3.25605	8.71573	6.91629	0.665701	0.0251382	4.81525	80.13	4.13736	1.76345	4.85437	4.1262	0.535117	0.0209679	4.946	79.46	5.89886	3.59959	7.40958	5.78595	0.664744	0.0228602	4.7856	94.8676
32	Spain	Sierra de Guadarrama	Cerro Minguete	7	7	2	14/6/2011	14	6	2011	30 T	409517	4.51629e+06	1973	300	8	0.71386	5.53427	3.25605	8.71573	6.91629	0.665701	0.0251382	4.81525	80.13	4.13736	1.76345	4.85437	4.1262	0.535117	0.0209679	4.946	79.46	5.89886	3.59959	7.40958	5.78595	0.664744	0.0228602	4.7856	94.8676
33	Spain	Sierra de Guadarrama	Cerro Minguete	7	7	3	14/6/2011	14	6	2011	30 T	409517	4.51629e+06	1973	300	8	0.71386	5.53427	3.25605	8.71573	6.91629	0.665701	0.0251382	4.81525	80.13	4.13736	1.76345	4.85437	4.1262	0.535117	0.0209679	4.946	79.46	5.89886	3.59959	7.40958	5.78595	0.664744	0.0228602	4.7856	94.8676
34	Spain	Sierra de Guadarrama	Cerro Minguete	7	7	4	14/6/2011	14	6	2011	30 T	409517	4.51629e+06	1973	300	8	0.71386	5.53427	3.25605	8.71573	6.91629	0.665701	0.0251382	4.81525	80.13	4.13736	1.76345	4.85437	4.1262	0.535117	0.0209679	4.946	79.46	5.89886	3.59959	7.40958	5.78595	0.664744	0.0228602	4.7856	94.8676
35	Spain	Sierra de Guadarrama	Cerro Minguete	7	7	5	14/6/2011	14	6	2011	30 T	409517	4.51629e+06	1973	300	8	0.71386	5.53427	3.25605	8.71573	6.91629	0.665701	0.0251382	4.81525	80.13	4.13736	1.76345	4.85437	4.1262	0.535117	0.0209679	4.946	79.46	5.89886	3.59959	7.40958	5.78595	0.664744	0.0228602	4.7856	94.8676
36	Spain	Sierra de Guadarrama	Citores	8	8	1	5/7/2010	5	7	2010	30 T	417934	4.52131e+06	2157	200	2	0.786658	6.22126	1.65581	7.54042	6.4124	0.892669	0.0169025	5.054	51.89	5.0943	2.09576	5.04553	4.51691	0.768765	0.0126649	5.812	34.78	6.30502	0.973214	7.65955	6.40251	0.90771	0.019122	5.14669	53.0088
37	Spain	Sierra de Guadarrama	Citores	8	8	2	5/7/2010	5	7	2010	30 T	417934	4.52131e+06	2157	200	2	0.786658	6.22126	1.65581	7.54042	6.4124	0.892669	0.0169025	5.054	51.89	5.0943	2.09576	5.04553	4.51691	0.768765	0.0126649	5.812	34.78	6.30502	0.973214	7.65955	6.40251	0.90771	0.019122	5.14669	53.0088
38	Spain	Sierra de Guadarrama	Citores	8	8	3	5/7/2010	5	7	2010	30 T	417934	4.52131e+06	2157	200	2	0.786658	6.22126	1.65581	7.54042	6.4124	0.892669	0.0169025	5.054	51.89	5.0943	2.09576	5.04553	4.51691	0.768765	0.0126649	5.812	34.78	6.30502	0.973214	7.65955	6.40251	0.90771	0.019122	5.14669	53.0088
39	Spain	Sierra de Guadarrama	Citores	8	8	4	5/7/2010	5	7	2010	30 T	417934	4.52131e+06	2157	200	2	0.786658	6.22126	1.65581	7.54042	6.4124	0.892669	0.0169025	5.054	51.89	5.0943	2.09576	5.04553	4.51691	0.768765	0.0126649	5.812	34.78	6.30502	0.973214	7.65955	6.40251	0.90771	0.019122	5.14669	53.0088
40	Spain	Sierra de Guadarrama	Citores	8	8	5	5/7/2010	5	7	2010	30 T	417934	4.52131e+06	2157	200	2	0.786658	6.22126	1.65581	7.54042	6.4124	0.892669	0.0169025	5.054	51.89	5.0943	2.09576	5.04553	4.51691	0.768765	0.0126649	5.812	34.78	6.30502	0.973214	7.65955	6.40251	0.90771	0.019122	5.14669	53.0088
41	Spain	Sierra de Guadarrama	Collado de Bailanderos	9	9	1	7/7/2010	7	7	2010	30 T	426356	4.51811e+06	2115	50	12	0.6634	6.68362	5.22242	8.57554	6.37972	0.721669	0.0129049	5.345	48.17	4.70551	3.14071	7.11794	4.81786	0.744282	0.0129584	5.454	43.02	6.15953	4.94225	9.17099	5.33144	0.696073	0.0149173	5.50513	48.1026
42	Spain	Sierra de Guadarrama	Collado de Bailanderos	9	9	2	7/7/2010	7	7	2010	30 T	426356	4.51811e+06	2115	50	12	0.6634	6.68362	5.22242	8.57554	6.37972	0.721669	0.0129049	5.345	48.17	4.70551	3.14071	7.11794	4.81786	0.744282	0.0129584	5.454	43.02	6.15953	4.94225	9.17099	5.33144	0.696073	0.0149173	5.50513	48.1026
43	Spain	Sierra de Guadarrama	Collado de Bailanderos	9	9	3	7/7/2010	7	7	2010	30 T	426356	4.51811e+06	2115	50	12	0.6634	6.68362	5.22242	8.57554	6.37972	0.721669	0.0129049	5.345	48.17	4.70551	3.14071	7.11794	4.81786	0.744282	0.0129584	5.454	43.02	6.15953	4.94225	9.17099	5.33144	0.696073	0.0149173	5.50513	48.1026
44	Spain	Sierra de Guadarrama	Collado de Bailanderos	9	9	4	7/7/2010	7	7	2010	30 T	426356	4.51811e+06	2115	50	12	0.6634	6.68362	5.22242	8.57554	6.37972	0.721669	0.0129049	5.345	48.17	4.70551	3.14071	7.11794	4.81786	0.744282	0.0129584	5.454	43.02	6.15953	4.94225	9.17099	5.33144	0.696073	0.0149173	5.50513	48.1026
45	Spain	Sierra de Guadarrama	Collado de Bailanderos	9	9	5	7/7/2010	7	7	2010	30 T	426356	4.51811e+06	2115	50	12	0.6634	6.68362	5.22242	8.57554	6.37972	0.721669	0.0129049	5.345	48.17	4.70551	3.14071	7.11794	4.81786	0.744282	0.0129584	5.454	43.02	6.15953	4.94225	9.17099	5.33144	0.696073	0.0149173	5.50513	48.1026
46	Spain	Sierra de Guadarrama	Collado de la Najarra	10	10	1	17/6/2010	17	6	2010	30 T	428066	4.51868e+06	1999	205	5	0.813903	4.60032	2.23734	10.0608	8.45186	4.7176	0.0126769	4.935	58.03	3.5134	1.39765	6.00164	7.0786	1.0274	0.00822566	4.94	43.48	5.44547	2.53204	9.92108	8.41965	2.02561	0.0121729	5.09655	54.3168
47	Spain	Sierra de Guadarrama	Collado de la Najarra	10	10	2	17/6/2010	17	6	2010	30 T	428066	4.51868e+06	1999	205	5	0.813903	4.60032	2.23734	10.0608	8.45186	4.7176	0.0126769	4.935	58.03	3.5134	1.39765	6.00164	7.0786	1.0274	0.00822566	4.94	43.48	5.44547	2.53204	9.92108	8.41965	2.02561	0.0121729	5.09655	54.3168
48	Spain	Sierra de Guadarrama	Collado de la Najarra	10	10	3	17/6/2010	17	6	2010	30 T	428066	4.51868e+06	1999	205	5	0.813903	4.60032	2.23734	10.0608	8.45186	4.7176	0.0126769	4.935	58.03	3.5134	1.39765	6.00164	7.0786	1.0274	0.00822566	4.94	43.48	5.44547	2.53204	9.92108	8.41965	2.02561	0.0121729	5.09655	54.3168
49	Spain	Sierra de Guadarrama	Collado de la Najarra	10	10	4	17/6/2010	17	6	2010	30 T	428066	4.51868e+06	1999	205	5	0.813903	4.60032	2.23734	10.0608	8.45186	4.7176	0.0126769	4.935	58.03	3.5134	1.39765	6.00164	7.0786	1.0274	0.00822566	4.94	43.48	5.44547	2.53204	9.92108	8.41965	2.02561	0.0121729	5.09655	54.3168
50	Spain	Sierra de Guadarrama	Collado de la Najarra	10	10	5	17/6/2010	17	6	2010	30 T	428066	4.51868e+06	1999	205	5	0.813903	4.60032	2.23734	10.0608	8.45186	4.7176	0.0126769	4.935	58.03	3.5134	1.39765	6.00164	7.0786	1.0274	0.00822566	4.94	43.48	5.44547	2.53204	9.92108	8.41965	2.02561	0.0121729	5.09655	54.3168
51	Spain	Sierra de Guadarrama	Collado de las Guarramillas	11	11	1	27/7/2011	27	7	2011	30 T	418199	4516085	2164	55	6	0.72331	4.7122	3.14146	5.02424	3.93155	0.439354	0.0121938	4.954	43.83	3.70265	2.07451	4.55737	2.88218	0.345223	0.00963866	4.97	44.18	4.72748	3.36427	5.3672	3.75931	0.466983	0.0114857	5.03707	42.4892
52	Spain	Sierra de Guadarrama	Collado de las Guarramillas	11	11	2	27/7/2011	27	7	2011	30 T	418199	4516085	2164	55	6	0.72331	4.7122	3.14146	5.02424	3.93155	0.439354	0.0121938	4.954	43.83	3.70265	2.07451	4.55737	2.88218	0.345223	0.00963866	4.97	44.18	4.72748	3.36427	5.3672	3.75931	0.466983	0.0114857	5.03707	42.4892
53	Spain	Sierra de Guadarrama	Collado de las Guarramillas	11	11	3	27/7/2011	27	7	2011	30 T	418199	4516085	2164	55	6	0.72331	4.7122	3.14146	5.02424	3.93155	0.439354	0.0121938	4.954	43.83	3.70265	2.07451	4.55737	2.88218	0.345223	0.00963866	4.97	44.18	4.72748	3.36427	5.3672	3.75931	0.466983	0.0114857	5.03707	42.4892
54	Spain	Sierra de Guadarrama	Collado de las Guarramillas	11	11	4	27/7/2011	27	7	2011	30 T	418199	4516085	2164	55	6	0.72331	4.7122	3.14146	5.02424	3.93155	0.439354	0.0121938	4.954	43.83	3.70265	2.07451	4.55737	2.88218	0.345223	0.00963866	4.97	44.18	4.72748	3.36427	5.3672	3.75931	0.466983	0.0114857	5.03707	42.4892
55	Spain	Sierra de Guadarrama	Collado de las Guarramillas	11	11	5	27/7/2011	27	7	2011	30 T	418199	4516085	2164	55	6	0.72331	4.7122	3.14146	5.02424	3.93155	0.439354	0.0121938	4.954	43.83	3.70265	2.07451	4.55737	2.88218	0.345223	0.00963866	4.97	44.18	4.72748	3.36427	5.3672	3.75931	0.466983	0.0114857	5.03707	42.4892
56	Spain	Sierra de Guadarrama	Collado de las Zorras	12	12	1	18/8/2010	18	8	2010	30 T	424430	4.51776e+06	2185	355	5	0.70732	4.94257	2.79561	4.79444	3.94259	0.481376	0.00785347	4.717	33.41	3.9499	2.28889	2.7737	2.84879	0.454037	0.00664695	4.602	30.18	4.07364	2.54675	3.33961	2.58142	0.407912	0.00698153	4.70777	31.0055
57	Spain	Sierra de Guadarrama	Collado de las Zorras	12	12	2	18/8/2010	18	8	2010	30 T	424430	4.51776e+06	2185	355	5	0.70732	4.94257	2.79561	4.79444	3.94259	0.481376	0.00785347	4.717	33.41	3.9499	2.28889	2.7737	2.84879	0.454037	0.00664695	4.602	30.18	4.07364	2.54675	3.33961	2.58142	0.407912	0.00698153	4.70777	31.0055
58	Spain	Sierra de Guadarrama	Collado de las Zorras	12	12	3	18/8/2010	18	8	2010	30 T	424430	4.51776e+06	2185	355	5	0.70732	4.94257	2.79561	4.79444	3.94259	0.481376	0.00785347	4.717	33.41	3.9499	2.28889	2.7737	2.84879	0.454037	0.00664695	4.602	30.18	4.07364	2.54675	3.33961	2.58142	0.407912	0.00698153	4.70777	31.0055
59	Spain	Sierra de Guadarrama	Collado de las Zorras	12	12	4	18/8/2010	18	8	2010	30 T	424430	4.51776e+06	2185	355	5	0.70732	4.94257	2.79561	4.79444	3.94259	0.481376	0.00785347	4.717	33.41	3.9499	2.28889	2.7737	2.84879	0.454037	0.00664695	4.602	30.18	4.07364	2.54675	3.33961	2.58142	0.407912	0.00698153	4.70777	31.0055
60	Spain	Sierra de Guadarrama	Collado de las Zorras	12	12	5	18/8/2010	18	8	2010	30 T	424430	4.51776e+06	2185	355	5	0.70732	4.94257	2.79561	4.79444	3.94259	0.481376	0.00785347	4.717	33.41	3.9499	2.28889	2.7737	2.84879	0.454037	0.00664695	4.602	30.18	4.07364	2.54675	3.33961	2.58142	0.407912	0.00698153	4.70777	31.0055
61	Spain	Sierra de Guadarrama	Collado de Peña Vaqueros	13	13	1	28/7/2011	28	7	2011	30 T	422152	4.51723e+06	2229	40	7.5	0.695219	3.10632	2.81854	4.73523	3.50841	0.581668	0.0105203	5.104	32.46	3.0693	2.5452	2.9286	2.47593	0.470582	0.00939845	5.118	29.62	2.97713	2.68445	3.35301	2.61477	0.455011	0.0102655	5.04948	29.9025
62	Spain	Sierra de Guadarrama	Collado de Peña Vaqueros	13	13	2	28/7/2011	28	7	2011	30 T	422152	4.51723e+06	2229	40	7.5	0.695219	3.10632	2.81854	4.73523	3.50841	0.581668	0.0105203	5.104	32.46	3.0693	2.5452	2.9286	2.47593	0.470582	0.00939845	5.118	29.62	2.97713	2.68445	3.35301	2.61477	0.455011	0.0102655	5.04948	29.9025
63	Spain	Sierra de Guadarrama	Collado de Peña Vaqueros	13	13	3	28/7/2011	28	7	2011	30 T	422152	4.51723e+06	2229	40	7.5	0.695219	3.10632	2.81854	4.73523	3.50841	0.581668	0.0105203	5.104	32.46	3.0693	2.5452	2.9286	2.47593	0.470582	0.00939845	5.118	29.62	2.97713	2.68445	3.35301	2.61477	0.455011	0.0102655	5.04948	29.9025
64	Spain	Sierra de Guadarrama	Collado de Peña Vaqueros	13	13	4	28/7/2011	28	7	2011	30 T	422152	4.51723e+06	2229	40	7.5	0.695219	3.10632	2.81854	4.73523	3.50841	0.581668	0.0105203	5.104	32.46	3.0693	2.5452	2.9286	2.47593	0.470582	0.00939845	5.118	29.62	2.97713	2.68445	3.35301	2.61477	0.455011	0.0102655	5.04948	29.9025
65	Spain	Sierra de Guadarrama	Collado de Peña Vaqueros	13	13	5	28/7/2011	28	7	2011	30 T	422152	4.51723e+06	2229	40	7.5	0.695219	3.10632	2.81854	4.73523	3.50841	0.581668	0.0105203	5.104	32.46	3.0693	2.5452	2.9286	2.47593	0.470582	0.00939845	5.118	29.62	2.97713	2.68445	3.35301	2.61477	0.455011	0.0102655	5.04948	29.9025
66	Spain	Sierra de Guadarrama	Collado de Valdemartín	14	14	1	11/8/2010	11	8	2010	30 T	419793	4.51661e+06	2154	350	2	0.743145	6.01064	2.52737	7.40379	5.6767	0.68161	0.00636835	4.799	28.914	2.91208	1.52613	7.49094	4.40896	0.57611	0.00868202	4.918	187.54	4.90973	2.66001	7.02702	5.11032	0.688585	0.00726643	4.90446	72.0646
67	Spain	Sierra de Guadarrama	Collado de Valdemartín	14	14	2	11/8/2010	11	8	2010	30 T	419793	4.51661e+06	2154	350	2	0.743145	6.01064	2.52737	7.40379	5.6767	0.68161	0.00636835	4.799	28.914	2.91208	1.52613	7.49094	4.40896	0.57611	0.00868202	4.918	187.54	4.90973	2.66001	7.02702	5.11032	0.688585	0.00726643	4.90446	72.0646
68	Spain	Sierra de Guadarrama	Collado de Valdemartín	14	14	3	11/8/2010	11	8	2010	30 T	419793	4.51661e+06	2154	350	2	0.743145	6.01064	2.52737	7.40379	5.6767	0.68161	0.00636835	4.799	28.914	2.91208	1.52613	7.49094	4.40896	0.57611	0.00868202	4.918	187.54	4.90973	2.66001	7.02702	5.11032	0.688585	0.00726643	4.90446	72.0646
69	Spain	Sierra de Guadarrama	Collado de Valdemartín	14	14	4	11/8/2010	11	8	2010	30 T	419793	4.51661e+06	2154	350	2	0.743145	6.01064	2.52737	7.40379	5.6767	0.68161	0.00636835	4.799	28.914	2.91208	1.52613	7.49094	4.40896	0.57611	0.00868202	4.918	187.54	4.90973	2.66001	7.02702	5.11032	0.688585	0.00726643	4.90446	72.0646
70	Spain	Sierra de Guadarrama	Collado de Valdemartín	14	14	5	11/8/2010	11	8	2010	30 T	419793	4.51661e+06	2154	350	2	0.743145	6.01064	2.52737	7.40379	5.6767	0.68161	0.00636835	4.799	28.914	2.91208	1.52613	7.49094	4.40896	0.57611	0.00868202	4.918	187.54	4.90973	2.66001	7.02702	5.11032	0.688585	0.00726643	4.90446	72.0646
71	Spain	Sierra de Guadarrama	Collado Tirobarra	15	15	1	16/6/2011	16	6	2011	30 T	408746	4.51802e+06	1980	330	15	0.595865	5.09279	3.06136	6.92673	4.49441	0.751474	0.0240694	4.61225	97.4675	2.93724	1.72454	2.92774	2.12667	0.804515	0.0128437	5.252	60.44	4.26527	2.79734	5.25571	3.64257	0.76544	0.020993	4.87767	86.8134
72	Spain	Sierra de Guadarrama	Collado Tirobarra	15	15	2	16/6/2011	16	6	2011	30 T	408746	4.51802e+06	1980	330	15	0.595865	5.09279	3.06136	6.92673	4.49441	0.751474	0.0240694	4.61225	97.4675	2.93724	1.72454	2.92774	2.12667	0.804515	0.0128437	5.252	60.44	4.26527	2.79734	5.25571	3.64257	0.76544	0.020993	4.87767	86.8134
73	Spain	Sierra de Guadarrama	Collado Tirobarra	15	15	3	16/6/2011	16	6	2011	30 T	408746	4.51802e+06	1980	330	15	0.595865	5.09279	3.06136	6.92673	4.49441	0.751474	0.0240694	4.61225	97.4675	2.93724	1.72454	2.92774	2.12667	0.804515	0.0128437	5.252	60.44	4.26527	2.79734	5.25571	3.64257	0.76544	0.020993	4.87767	86.8134
74	Spain	Sierra de Guadarrama	Collado Tirobarra	15	15	4	16/6/2011	16	6	2011	30 T	408746	4.51802e+06	1980	330	15	0.595865	5.09279	3.06136	6.92673	4.49441	0.751474	0.0240694	4.61225	97.4675	2.93724	1.72454	2.92774	2.12667	0.804515	0.0128437	5.252	60.44	4.26527	2.79734	5.25571	3.64257	0.76544	0.020993	4.87767	86.8134
75	Spain	Sierra de Guadarrama	Collado Tirobarra	15	15	5	16/6/2011	16	6	2011	30 T	408746	4.51802e+06	1980	330	15	0.595865	5.09279	3.06136	6.92673	4.49441	0.751474	0.0240694	4.61225	97.4675	2.93724	1.72454	2.92774	2.12667	0.804515	0.0128437	5.252	60.44	4.26527	2.79734	5.25571	3.64257	0.76544	0.020993	4.87767	86.8134
76	Spain	Sierra de Guadarrama	El Reventon	16	16	1	6/7/2010	6	7	2010	30 T	421081	4.5299e+06	2046	15	2	0.787997	3.99768	1.98306	7.22564	4.67091	0.566694	0.00756788	4.8	56.73	2.56164	1.49184	4.12724	2.93379	0.686423	0.00324653	4.972	34.56	3.27514	1.78364	5.6836	3.76035	0.615861	0.0056081	4.91149	47.1355
77	Spain	Sierra de Guadarrama	El Reventon	16	16	2	6/7/2010	6	7	2010	30 T	421081	4.5299e+06	2046	15	2	0.787997	3.99768	1.98306	7.22564	4.67091	0.566694	0.00756788	4.8	56.73	2.56164	1.49184	4.12724	2.93379	0.686423	0.00324653	4.972	34.56	3.27514	1.78364	5.6836	3.76035	0.615861	0.0056081	4.91149	47.1355
78	Spain	Sierra de Guadarrama	El Reventon	16	16	3	6/7/2010	6	7	2010	30 T	421081	4.5299e+06	2046	15	2	0.787997	3.99768	1.98306	7.22564	4.67091	0.566694	0.00756788	4.8	56.73	2.56164	1.49184	4.12724	2.93379	0.686423	0.00324653	4.972	34.56	3.27514	1.78364	5.6836	3.76035	0.615861	0.0056081	4.91149	47.1355
79	Spain	Sierra de Guadarrama	El Reventon	16	16	4	6/7/2010	6	7	2010	30 T	421081	4.5299e+06	2046	15	2	0.787997	3.99768	1.98306	7.22564	4.67091	0.566694	0.00756788	4.8	56.73	2.56164	1.49184	4.12724	2.93379	0.686423	0.00324653	4.972	34.56	3.27514	1.78364	5.6836	3.76035	0.615861	0.0056081	4.91149	47.1355
80	Spain	Sierra de Guadarrama	El Reventon	16	16	5	6/7/2010	6	7	2010	30 T	421081	4.5299e+06	2046	15	2	0.787997	3.99768	1.98306	7.22564	4.67091	0.566694	0.00756788	4.8	56.73	2.56164	1.49184	4.12724	2.93379	0.686423	0.00324653	4.972	34.56	3.27514	1.78364	5.6836	3.76035	0.615861	0.0056081	4.91149	47.1355
81	Spain	Sierra de Guadarrama	Flecha	17	17	1	26/7/2010	26	7	2010	30 T	422599	4.53195e+06	2058	301	2	0.754024	3.46055	2.43852	5.27384	5.05577	0.836983	0.00600942	4.973	32.3	2.93317	1.93595	5.46124	5.23943	1.00154	0.00588681	5.112	28.56	3.33659	2.4772	4.77933	5.05094	0.954697	0.00533924	5.07057	29.7579
82	Spain	Sierra de Guadarrama	Flecha	17	17	2	26/7/2010	26	7	2010	30 T	422599	4.53195e+06	2058	301	2	0.754024	3.46055	2.43852	5.27384	5.05577	0.836983	0.00600942	4.973	32.3	2.93317	1.93595	5.46124	5.23943	1.00154	0.00588681	5.112	28.56	3.33659	2.4772	4.77933	5.05094	0.954697	0.00533924	5.07057	29.7579
83	Spain	Sierra de Guadarrama	Flecha	17	17	3	26/7/2010	26	7	2010	30 T	422599	4.53195e+06	2058	301	2	0.754024	3.46055	2.43852	5.27384	5.05577	0.836983	0.00600942	4.973	32.3	2.93317	1.93595	5.46124	5.23943	1.00154	0.00588681	5.112	28.56	3.33659	2.4772	4.77933	5.05094	0.954697	0.00533924	5.07057	29.7579
84	Spain	Sierra de Guadarrama	Flecha	17	17	4	26/7/2010	26	7	2010	30 T	422599	4.53195e+06	2058	301	2	0.754024	3.46055	2.43852	5.27384	5.05577	0.836983	0.00600942	4.973	32.3	2.93317	1.93595	5.46124	5.23943	1.00154	0.00588681	5.112	28.56	3.33659	2.4772	4.77933	5.05094	0.954697	0.00533924	5.07057	29.7579
85	Spain	Sierra de Guadarrama	Flecha	17	17	5	26/7/2010	26	7	2010	30 T	422599	4.53195e+06	2058	301	2	0.754024	3.46055	2.43852	5.27384	5.05577	0.836983	0.00600942	4.973	32.3	2.93317	1.93595	5.46124	5.23943	1.00154	0.00588681	5.112	28.56	3.33659	2.4772	4.77933	5.05094	0.954697	0.00533924	5.07057	29.7579
86	Spain	Sierra de Guadarrama	Guarramillas	18	18	1	8/7/2010	8	7	2010	30 T	417636	4.51594e+06	2226	48	11	0.669901	4.16141	2.85822	3.72889	3.19344	0.47593	0.00763882	5.469	35.05	2.40166	1.56939	2.34688	2.3795	0.536381	0.00521883	5.424	38.08	3.70862	2.74142	3.10495	2.85223	0.519909	0.0067945	5.50003	35.0043
87	Spain	Sierra de Guadarrama	Guarramillas	18	18	2	8/7/2010	8	7	2010	30 T	417636	4.51594e+06	2226	48	11	0.669901	4.16141	2.85822	3.72889	3.19344	0.47593	0.00763882	5.469	35.05	2.40166	1.56939	2.34688	2.3795	0.536381	0.00521883	5.424	38.08	3.70862	2.74142	3.10495	2.85223	0.519909	0.0067945	5.50003	35.0043
88	Spain	Sierra de Guadarrama	Guarramillas	18	18	3	8/7/2010	8	7	2010	30 T	417636	4.51594e+06	2226	48	11	0.669901	4.16141	2.85822	3.72889	3.19344	0.47593	0.00763882	5.469	35.05	2.40166	1.56939	2.34688	2.3795	0.536381	0.00521883	5.424	38.08	3.70862	2.74142	3.10495	2.85223	0.519909	0.0067945	5.50003	35.0043
89	Spain	Sierra de Guadarrama	Guarramillas	18	18	4	8/7/2010	8	7	2010	30 T	417636	4.51594e+06	2226	48	11	0.669901	4.16141	2.85822	3.72889	3.19344	0.47593	0.00763882	5.469	35.05	2.40166	1.56939	2.34688	2.3795	0.536381	0.00521883	5.424	38.08	3.70862	2.74142	3.10495	2.85223	0.519909	0.0067945	5.50003	35.0043
90	Spain	Sierra de Guadarrama	Guarramillas	18	18	5	8/7/2010	8	7	2010	30 T	417636	4.51594e+06	2226	48	11	0.669901	4.16141	2.85822	3.72889	3.19344	0.47593	0.00763882	5.469	35.05	2.40166	1.56939	2.34688	2.3795	0.536381	0.00521883	5.424	38.08	3.70862	2.74142	3.10495	2.85223	0.519909	0.0067945	5.50003	35.0043
91	Spain	Sierra de Guadarrama	Hermana Mayor	19	19	1	5/7/2010	5	7	2010	30 T	418928	4.52207e+06	2294	230	3	0.786619	4.60437	2.771	4.70796	4.01874	0.659387	0.0109434	5.27	32.747	3.41985	1.87587	3.99987	2.83424	0.668868	0.0120596	6.02	23.024	4.13144	2.40352	4.39574	3.35678	0.640898	0.011373	5.52388	27.0154
92	Spain	Sierra de Guadarrama	Hermana Mayor	19	19	2	5/7/2010	5	7	2010	30 T	418928	4.52207e+06	2294	230	3	0.786619	4.60437	2.771	4.70796	4.01874	0.659387	0.0109434	5.27	32.747	3.41985	1.87587	3.99987	2.83424	0.668868	0.0120596	6.02	23.024	4.13144	2.40352	4.39574	3.35678	0.640898	0.011373	5.52388	27.0154
93	Spain	Sierra de Guadarrama	Hermana Mayor	19	19	3	5/7/2010	5	7	2010	30 T	418928	4.52207e+06	2294	230	3	0.786619	4.60437	2.771	4.70796	4.01874	0.659387	0.0109434	5.27	32.747	3.41985	1.87587	3.99987	2.83424	0.668868	0.0120596	6.02	23.024	4.13144	2.40352	4.39574	3.35678	0.640898	0.011373	5.52388	27.0154
94	Spain	Sierra de Guadarrama	Hermana Mayor	19	19	4	5/7/2010	5	7	2010	30 T	418928	4.52207e+06	2294	230	3	0.786619	4.60437	2.771	4.70796	4.01874	0.659387	0.0109434	5.27	32.747	3.41985	1.87587	3.99987	2.83424	0.668868	0.0120596	6.02	23.024	4.13144	2.40352	4.39574	3.35678	0.640898	0.011373	5.52388	27.0154
95	Spain	Sierra de Guadarrama	Hermana Mayor	19	19	5	5/7/2010	5	7	2010	30 T	418928	4.52207e+06	2294	230	3	0.786619	4.60437	2.771	4.70796	4.01874	0.659387	0.0109434	5.27	32.747	3.41985	1.87587	3.99987	2.83424	0.668868	0.0120596	6.02	23.024	4.13144	2.40352	4.39574	3.35678	0.640898	0.011373	5.52388	27.0154
96	Spain	Sierra de Guadarrama	Hermana Menor	20	20	1	21/6/2010	21	6	2010	30 T	418669	4.52111e+06	2268	225	2	0.78144	8.64896	3.05322	5.93068	4.39283	4.39283	0.0123262	5.33	54.45	4.34841	2.3994	4.61458	4.2502	4.2502	0.0108854	5.758	34.74	6.17844	2.99262	5.40609	4.25189	4.25189	0.0107147	5.53598	44.3229
97	Spain	Sierra de Guadarrama	Hermana Menor	20	20	2	21/6/2010	21	6	2010	30 T	418669	4.52111e+06	2268	225	2	0.78144	8.64896	3.05322	5.93068	4.39283	4.39283	0.0123262	5.33	54.45	4.34841	2.3994	4.61458	4.2502	4.2502	0.0108854	5.758	34.74	6.17844	2.99262	5.40609	4.25189	4.25189	0.0107147	5.53598	44.3229
98	Spain	Sierra de Guadarrama	Hermana Menor	20	20	3	21/6/2010	21	6	2010	30 T	418669	4.52111e+06	2268	225	2	0.78144	8.64896	3.05322	5.93068	4.39283	4.39283	0.0123262	5.33	54.45	4.34841	2.3994	4.61458	4.2502	4.2502	0.0108854	5.758	34.74	6.17844	2.99262	5.40609	4.25189	4.25189	0.0107147	5.53598	44.3229
99	Spain	Sierra de Guadarrama	Hermana Menor	20	20	4	21/6/2010	21	6	2010	30 T	418669	4.52111e+06	2268	225	2	0.78144	8.64896	3.05322	5.93068	4.39283	4.39283	0.0123262	5.33	54.45	4.34841	2.3994	4.61458	4.2502	4.2502	0.0108854	5.758	34.74	6.17844	2.99262	5.40609	4.25189	4.25189	0.0107147	5.53598	44.3229
100	Spain	Sierra de Guadarrama	Hermana Menor	20	20	5	21/6/2010	21	6	2010	30 T	418669	4.52111e+06	2268	225	2	0.78144	8.64896	3.05322	5.93068	4.39283	4.39283	0.0123262	5.33	54.45	4.34841	2.3994	4.61458	4.2502	4.2502	0.0108854	5.758	34.74	6.17844	2.99262	5.40609	4.25189	4.25189	0.0107147	5.53598	44.3229
101	Spain	Sierra de Guadarrama	La Maliciosa	21	21	1	15/7/2010	15	7	2010	30 T	418335	4.51368e+06	2206	15	12.5	0.613502	8.05415	4.26917	10.7606	7.39761	0.889251	0.012058	4.939	45.583	7.54863	3.12172	7.51819	6.87261	1.1825	0.00810513	5.292	31.28	6.48242	3.40679	8.92178	5.88365	0.93648	0.00861397	5.17249	43.0319
102	Spain	Sierra de Guadarrama	La Maliciosa	21	21	2	15/7/2010	15	7	2010	30 T	418335	4.51368e+06	2206	15	12.5	0.613502	8.05415	4.26917	10.7606	7.39761	0.889251	0.012058	4.939	45.583	7.54863	3.12172	7.51819	6.87261	1.1825	0.00810513	5.292	31.28	6.48242	3.40679	8.92178	5.88365	0.93648	0.00861397	5.17249	43.0319
103	Spain	Sierra de Guadarrama	La Maliciosa	21	21	3	15/7/2010	15	7	2010	30 T	418335	4.51368e+06	2206	15	12.5	0.613502	8.05415	4.26917	10.7606	7.39761	0.889251	0.012058	4.939	45.583	7.54863	3.12172	7.51819	6.87261	1.1825	0.00810513	5.292	31.28	6.48242	3.40679	8.92178	5.88365	0.93648	0.00861397	5.17249	43.0319
104	Spain	Sierra de Guadarrama	La Maliciosa	21	21	4	15/7/2010	15	7	2010	30 T	418335	4.51368e+06	2206	15	12.5	0.613502	8.05415	4.26917	10.7606	7.39761	0.889251	0.012058	4.939	45.583	7.54863	3.12172	7.51819	6.87261	1.1825	0.00810513	5.292	31.28	6.48242	3.40679	8.92178	5.88365	0.93648	0.00861397	5.17249	43.0319
105	Spain	Sierra de Guadarrama	La Maliciosa	21	21	5	15/7/2010	15	7	2010	30 T	418335	4.51368e+06	2206	15	12.5	0.613502	8.05415	4.26917	10.7606	7.39761	0.889251	0.012058	4.939	45.583	7.54863	3.12172	7.51819	6.87261	1.1825	0.00810513	5.292	31.28	6.48242	3.40679	8.92178	5.88365	0.93648	0.00861397	5.17249	43.0319
106	Spain	Sierra de Guadarrama	La Najarra	22	22	1	16/7/2010	16	7	2010	30 T	430185	4.51887e+06	2102	320	9	0.679584	8.64973	3.21378	9.64743	7.04234	0.459435	0.00684869	4.666	39.56	4.91483	1.77897	4.2987	3.89639	0.41821	0.0132801	5.174	278.88	8.63032	3.12503	7.75554	5.58455	0.419919	0.00626506	4.89159	68.0967
107	Spain	Sierra de Guadarrama	La Najarra	22	22	2	16/7/2010	16	7	2010	30 T	430185	4.51887e+06	2102	320	9	0.679584	8.64973	3.21378	9.64743	7.04234	0.459435	0.00684869	4.666	39.56	4.91483	1.77897	4.2987	3.89639	0.41821	0.0132801	5.174	278.88	8.63032	3.12503	7.75554	5.58455	0.419919	0.00626506	4.89159	68.0967
108	Spain	Sierra de Guadarrama	La Najarra	22	22	3	16/7/2010	16	7	2010	30 T	430185	4.51887e+06	2102	320	9	0.679584	8.64973	3.21378	9.64743	7.04234	0.459435	0.00684869	4.666	39.56	4.91483	1.77897	4.2987	3.89639	0.41821	0.0132801	5.174	278.88	8.63032	3.12503	7.75554	5.58455	0.419919	0.00626506	4.89159	68.0967
109	Spain	Sierra de Guadarrama	La Najarra	22	22	4	16/7/2010	16	7	2010	30 T	430185	4.51887e+06	2102	320	9	0.679584	8.64973	3.21378	9.64743	7.04234	0.459435	0.00684869	4.666	39.56	4.91483	1.77897	4.2987	3.89639	0.41821	0.0132801	5.174	278.88	8.63032	3.12503	7.75554	5.58455	0.419919	0.00626506	4.89159	68.0967
110	Spain	Sierra de Guadarrama	La Najarra	22	22	5	16/7/2010	16	7	2010	30 T	430185	4.51887e+06	2102	320	9	0.679584	8.64973	3.21378	9.64743	7.04234	0.459435	0.00684869	4.666	39.56	4.91483	1.77897	4.2987	3.89639	0.41821	0.0132801	5.174	278.88	8.63032	3.12503	7.75554	5.58455	0.419919	0.00626506	4.89159	68.0967
111	Spain	Sierra de Guadarrama	Las Cerradillas	23	23	1	22/6/2011	22	6	2011	30 T	419381	4.51814e+06	1970	120	3	0.781815	5.52294	2.5292	6.65015	6.06436	0.804138	0.0095702	4.45742	40.081	3.67942	1.75506	4.12539	3.61128	0.795365	0.00564422	4.99	44.12	5.15178	2.64247	5.85744	4.76151	0.711324	0.00800866	4.61905	35.0393
112	Spain	Sierra de Guadarrama	Las Cerradillas	23	23	2	22/6/2011	22	6	2011	30 T	419381	4.51814e+06	1970	120	3	0.781815	5.52294	2.5292	6.65015	6.06436	0.804138	0.0095702	4.45742	40.081	3.67942	1.75506	4.12539	3.61128	0.795365	0.00564422	4.99	44.12	5.15178	2.64247	5.85744	4.76151	0.711324	0.00800866	4.61905	35.0393
113	Spain	Sierra de Guadarrama	Las Cerradillas	23	23	3	22/6/2011	22	6	2011	30 T	419381	4.51814e+06	1970	120	3	0.781815	5.52294	2.5292	6.65015	6.06436	0.804138	0.0095702	4.45742	40.081	3.67942	1.75506	4.12539	3.61128	0.795365	0.00564422	4.99	44.12	5.15178	2.64247	5.85744	4.76151	0.711324	0.00800866	4.61905	35.0393
114	Spain	Sierra de Guadarrama	Las Cerradillas	23	23	4	22/6/2011	22	6	2011	30 T	419381	4.51814e+06	1970	120	3	0.781815	5.52294	2.5292	6.65015	6.06436	0.804138	0.0095702	4.45742	40.081	3.67942	1.75506	4.12539	3.61128	0.795365	0.00564422	4.99	44.12	5.15178	2.64247	5.85744	4.76151	0.711324	0.00800866	4.61905	35.0393
115	Spain	Sierra de Guadarrama	Las Cerradillas	23	23	5	22/6/2011	22	6	2011	30 T	419381	4.51814e+06	1970	120	3	0.781815	5.52294	2.5292	6.65015	6.06436	0.804138	0.0095702	4.45742	40.081	3.67942	1.75506	4.12539	3.61128	0.795365	0.00564422	4.99	44.12	5.15178	2.64247	5.85744	4.76151	0.711324	0.00800866	4.61905	35.0393
116	Spain	Sierra de Guadarrama	Loma Noruego	24	24	1	21/6/2011	21	6	2011	30 T	417608	4517407	2005	335	7	0.689338	6.27137	2.47033	7.12611	6.63768	0.6552	0.00853664	4.02	43.515	4.01801	1.67693	3.89672	3.40581	0.647687	0.00403414	4.55	43.14	5.61008	2.63728	6.055	4.91746	0.579595	0.00489766	4.23712	41.3868
117	Spain	Sierra de Guadarrama	Loma Noruego	24	24	2	21/6/2011	21	6	2011	30 T	417608	4517407	2005	335	7	0.689338	6.27137	2.47033	7.12611	6.63768	0.6552	0.00853664	4.02	43.515	4.01801	1.67693	3.89672	3.40581	0.647687	0.00403414	4.55	43.14	5.61008	2.63728	6.055	4.91746	0.579595	0.00489766	4.23712	41.3868
118	Spain	Sierra de Guadarrama	Loma Noruego	24	24	3	21/6/2011	21	6	2011	30 T	417608	4517407	2005	335	7	0.689338	6.27137	2.47033	7.12611	6.63768	0.6552	0.00853664	4.02	43.515	4.01801	1.67693	3.89672	3.40581	0.647687	0.00403414	4.55	43.14	5.61008	2.63728	6.055	4.91746	0.579595	0.00489766	4.23712	41.3868
119	Spain	Sierra de Guadarrama	Loma Noruego	24	24	4	21/6/2011	21	6	2011	30 T	417608	4517407	2005	335	7	0.689338	6.27137	2.47033	7.12611	6.63768	0.6552	0.00853664	4.02	43.515	4.01801	1.67693	3.89672	3.40581	0.647687	0.00403414	4.55	43.14	5.61008	2.63728	6.055	4.91746	0.579595	0.00489766	4.23712	41.3868
120	Spain	Sierra de Guadarrama	Loma Noruego	24	24	5	21/6/2011	21	6	2011	30 T	417608	4517407	2005	335	7	0.689338	6.27137	2.47033	7.12611	6.63768	0.6552	0.00853664	4.02	43.515	4.01801	1.67693	3.89672	3.40581	0.647687	0.00403414	4.55	43.14	5.61008	2.63728	6.055	4.91746	0.579595	0.00489766	4.23712	41.3868
121	Spain	Sierra de Guadarrama	Los Claveles	25	25	1	23/7/2010	23	7	2010	30 T	420296	4524461	2144	45	9	0.656059	4.04207	2.40274	3.91333	2.7615	0.404925	0.00940012	5.104	35.48	2.09095	0.866814	2.03551	1.54558	0.334484	0.00304172	5.486	16.368	3.06471	1.71089	2.77089	2.05109	0.36046	0.00750258	5.22671	29.7821
122	Spain	Sierra de Guadarrama	Los Claveles	25	25	2	23/7/2010	23	7	2010	30 T	420296	4524461	2144	45	9	0.656059	4.04207	2.40274	3.91333	2.7615	0.404925	0.00940012	5.104	35.48	2.09095	0.866814	2.03551	1.54558	0.334484	0.00304172	5.486	16.368	3.06471	1.71089	2.77089	2.05109	0.36046	0.00750258	5.22671	29.7821
123	Spain	Sierra de Guadarrama	Los Claveles	25	25	3	23/7/2010	23	7	2010	30 T	420296	4524461	2144	45	9	0.656059	4.04207	2.40274	3.91333	2.7615	0.404925	0.00940012	5.104	35.48	2.09095	0.866814	2.03551	1.54558	0.334484	0.00304172	5.486	16.368	3.06471	1.71089	2.77089	2.05109	0.36046	0.00750258	5.22671	29.7821
124	Spain	Sierra de Guadarrama	Los Claveles	25	25	4	23/7/2010	23	7	2010	30 T	420296	4524461	2144	45	9	0.656059	4.04207	2.40274	3.91333	2.7615	0.404925	0.00940012	5.104	35.48	2.09095	0.866814	2.03551	1.54558	0.334484	0.00304172	5.486	16.368	3.06471	1.71089	2.77089	2.05109	0.36046	0.00750258	5.22671	29.7821
125	Spain	Sierra de Guadarrama	Los Claveles	25	25	5	23/7/2010	23	7	2010	30 T	420296	4524461	2144	45	9	0.656059	4.04207	2.40274	3.91333	2.7615	0.404925	0.00940012	5.104	35.48	2.09095	0.866814	2.03551	1.54558	0.334484	0.00304172	5.486	16.368	3.06471	1.71089	2.77089	2.05109	0.36046	0.00750258	5.22671	29.7821
126	Spain	Sierra de Guadarrama	Los Horcajos	26	26	1	14/6/2011	14	6	2011	30 T	408987	4.51824e+06	1940	225	6	0.809358	5.38593	2.71052	7.54906	7.2836	1.38745	0.0101276	4.465	94.46	4.01445	1.6495	6.08736	5.18753	1.29532	0.00976737	4.748	47.54	6.4731	3.38426	7.64771	7.63205	1.40605	0.00975669	4.39133	75.4031
127	Spain	Sierra de Guadarrama	Los Horcajos	26	26	2	14/6/2011	14	6	2011	30 T	408987	4.51824e+06	1940	225	6	0.809358	5.38593	2.71052	7.54906	7.2836	1.38745	0.0101276	4.465	94.46	4.01445	1.6495	6.08736	5.18753	1.29532	0.00976737	4.748	47.54	6.4731	3.38426	7.64771	7.63205	1.40605	0.00975669	4.39133	75.4031
128	Spain	Sierra de Guadarrama	Los Horcajos	26	26	3	14/6/2011	14	6	2011	30 T	408987	4.51824e+06	1940	225	6	0.809358	5.38593	2.71052	7.54906	7.2836	1.38745	0.0101276	4.465	94.46	4.01445	1.6495	6.08736	5.18753	1.29532	0.00976737	4.748	47.54	6.4731	3.38426	7.64771	7.63205	1.40605	0.00975669	4.39133	75.4031
129	Spain	Sierra de Guadarrama	Los Horcajos	26	26	4	14/6/2011	14	6	2011	30 T	408987	4.51824e+06	1940	225	6	0.809358	5.38593	2.71052	7.54906	7.2836	1.38745	0.0101276	4.465	94.46	4.01445	1.6495	6.08736	5.18753	1.29532	0.00976737	4.748	47.54	6.4731	3.38426	7.64771	7.63205	1.40605	0.00975669	4.39133	75.4031
130	Spain	Sierra de Guadarrama	Los Horcajos	26	26	5	14/6/2011	14	6	2011	30 T	408987	4.51824e+06	1940	225	6	0.809358	5.38593	2.71052	7.54906	7.2836	1.38745	0.0101276	4.465	94.46	4.01445	1.6495	6.08736	5.18753	1.29532	0.00976737	4.748	47.54	6.4731	3.38426	7.64771	7.63205	1.40605	0.00975669	4.39133	75.4031
131	Spain	Sierra de Guadarrama	Navacerrada	27	27	1	22/6/2010	22	6	2010	30 T	415842	4.51477e+06	1940	240	6	0.795443	7.14114	3.11279	10.6883	8.34692	0.922417	0.0106039	4.704	62.3	5.0266	2.09913	7.69193	5.79038	0.825985	0.0102379	5.034	40.48	6.91442	3.18238	10.9891	8.07848	0.911586	0.0103593	4.80709	55.2788
132	Spain	Sierra de Guadarrama	Navacerrada	27	27	2	22/6/2010	22	6	2010	30 T	415842	4.51477e+06	1940	240	6	0.795443	7.14114	3.11279	10.6883	8.34692	0.922417	0.0106039	4.704	62.3	5.0266	2.09913	7.69193	5.79038	0.825985	0.0102379	5.034	40.48	6.91442	3.18238	10.9891	8.07848	0.911586	0.0103593	4.80709	55.2788
133	Spain	Sierra de Guadarrama	Navacerrada	27	27	3	22/6/2010	22	6	2010	30 T	415842	4.51477e+06	1940	240	6	0.795443	7.14114	3.11279	10.6883	8.34692	0.922417	0.0106039	4.704	62.3	5.0266	2.09913	7.69193	5.79038	0.825985	0.0102379	5.034	40.48	6.91442	3.18238	10.9891	8.07848	0.911586	0.0103593	4.80709	55.2788
134	Spain	Sierra de Guadarrama	Navacerrada	27	27	4	22/6/2010	22	6	2010	30 T	415842	4.51477e+06	1940	240	6	0.795443	7.14114	3.11279	10.6883	8.34692	0.922417	0.0106039	4.704	62.3	5.0266	2.09913	7.69193	5.79038	0.825985	0.0102379	5.034	40.48	6.91442	3.18238	10.9891	8.07848	0.911586	0.0103593	4.80709	55.2788
135	Spain	Sierra de Guadarrama	Navacerrada	27	27	5	22/6/2010	22	6	2010	30 T	415842	4.51477e+06	1940	240	6	0.795443	7.14114	3.11279	10.6883	8.34692	0.922417	0.0106039	4.704	62.3	5.0266	2.09913	7.69193	5.79038	0.825985	0.0102379	5.034	40.48	6.91442	3.18238	10.9891	8.07848	0.911586	0.0103593	4.80709	55.2788
136	Spain	Sierra de Guadarrama	Nevero	28	28	1	4/8/2010	4	8	2010	30 T	428862	4.53721e+06	2210	165	1	0.776764	3.70742	1.60661	3.80735	2.92882	0.545916	0.00882365	4.765	24.033	1.76436	1.07377	2.99042	2.73998	0.490514	0.00781141	5.322	17.012	2.6944	1.33039	3.87286	2.62236	0.521117	0.00798282	5.2577	19.9343
137	Spain	Sierra de Guadarrama	Nevero	28	28	2	4/8/2010	4	8	2010	30 T	428862	4.53721e+06	2210	165	1	0.776764	3.70742	1.60661	3.80735	2.92882	0.545916	0.00882365	4.765	24.033	1.76436	1.07377	2.99042	2.73998	0.490514	0.00781141	5.322	17.012	2.6944	1.33039	3.87286	2.62236	0.521117	0.00798282	5.2577	19.9343
138	Spain	Sierra de Guadarrama	Nevero	28	28	3	4/8/2010	4	8	2010	30 T	428862	4.53721e+06	2210	165	1	0.776764	3.70742	1.60661	3.80735	2.92882	0.545916	0.00882365	4.765	24.033	1.76436	1.07377	2.99042	2.73998	0.490514	0.00781141	5.322	17.012	2.6944	1.33039	3.87286	2.62236	0.521117	0.00798282	5.2577	19.9343
139	Spain	Sierra de Guadarrama	Nevero	28	28	4	4/8/2010	4	8	2010	30 T	428862	4.53721e+06	2210	165	1	0.776764	3.70742	1.60661	3.80735	2.92882	0.545916	0.00882365	4.765	24.033	1.76436	1.07377	2.99042	2.73998	0.490514	0.00781141	5.322	17.012	2.6944	1.33039	3.87286	2.62236	0.521117	0.00798282	5.2577	19.9343
140	Spain	Sierra de Guadarrama	Nevero	28	28	5	4/8/2010	4	8	2010	30 T	428862	4.53721e+06	2210	165	1	0.776764	3.70742	1.60661	3.80735	2.92882	0.545916	0.00882365	4.765	24.033	1.76436	1.07377	2.99042	2.73998	0.490514	0.00781141	5.322	17.012	2.6944	1.33039	3.87286	2.62236	0.521117	0.00798282	5.2577	19.9343
141	Spain	Sierra de Guadarrama	Nevero Este	29	29	1	5/8/2010	5	8	2010	30 T	429081	4.53744e+06	2175	67	8	0.723635	4.08761	2.75932	4.07842	3.14381	0.441539	0.00929177	4.694	30.85	2.90795	1.67238	2.825	2.27763	0.452363	0.0059331	4.916	21.014	3.36497	2.18924	3.2202	2.69031	0.428471	0.00690366	4.84829	21.5605
142	Spain	Sierra de Guadarrama	Nevero Este	29	29	2	5/8/2010	5	8	2010	30 T	429081	4.53744e+06	2175	67	8	0.723635	4.08761	2.75932	4.07842	3.14381	0.441539	0.00929177	4.694	30.85	2.90795	1.67238	2.825	2.27763	0.452363	0.0059331	4.916	21.014	3.36497	2.18924	3.2202	2.69031	0.428471	0.00690366	4.84829	21.5605
143	Spain	Sierra de Guadarrama	Nevero Este	29	29	3	5/8/2010	5	8	2010	30 T	429081	4.53744e+06	2175	67	8	0.723635	4.08761	2.75932	4.07842	3.14381	0.441539	0.00929177	4.694	30.85	2.90795	1.67238	2.825	2.27763	0.452363	0.0059331	4.916	21.014	3.36497	2.18924	3.2202	2.69031	0.428471	0.00690366	4.84829	21.5605
144	Spain	Sierra de Guadarrama	Nevero Este	29	29	4	5/8/2010	5	8	2010	30 T	429081	4.53744e+06	2175	67	8	0.723635	4.08761	2.75932	4.07842	3.14381	0.441539	0.00929177	4.694	30.85	2.90795	1.67238	2.825	2.27763	0.452363	0.0059331	4.916	21.014	3.36497	2.18924	3.2202	2.69031	0.428471	0.00690366	4.84829	21.5605
145	Spain	Sierra de Guadarrama	Nevero Este	29	29	5	5/8/2010	5	8	2010	30 T	429081	4.53744e+06	2175	67	8	0.723635	4.08761	2.75932	4.07842	3.14381	0.441539	0.00929177	4.694	30.85	2.90795	1.67238	2.825	2.27763	0.452363	0.0059331	4.916	21.014	3.36497	2.18924	3.2202	2.69031	0.428471	0.00690366	4.84829	21.5605
146	Spain	Sierra de Guadarrama	Nevero Oeste	30	30	1	3/8/2010	3	8	2010	30 T	428560	4.53737e+06	2177	262	7	0.771237	4.43322	2.02903	4.61897	3.37421	0.450534	0.00991889	5.167	27.593	1.7522	0.959288	2.62106	2.60555	0.484157	0.0064048	5.028	18.984	2.54142	1.42843	3.00833	2.40538	0.433182	0.00702904	5.20917	22.0184
147	Spain	Sierra de Guadarrama	Nevero Oeste	30	30	2	3/8/2010	3	8	2010	30 T	428560	4.53737e+06	2177	262	7	0.771237	4.43322	2.02903	4.61897	3.37421	0.450534	0.00991889	5.167	27.593	1.7522	0.959288	2.62106	2.60555	0.484157	0.0064048	5.028	18.984	2.54142	1.42843	3.00833	2.40538	0.433182	0.00702904	5.20917	22.0184
148	Spain	Sierra de Guadarrama	Nevero Oeste	30	30	3	3/8/2010	3	8	2010	30 T	428560	4.53737e+06	2177	262	7	0.771237	4.43322	2.02903	4.61897	3.37421	0.450534	0.00991889	5.167	27.593	1.7522	0.959288	2.62106	2.60555	0.484157	0.0064048	5.028	18.984	2.54142	1.42843	3.00833	2.40538	0.433182	0.00702904	5.20917	22.0184
149	Spain	Sierra de Guadarrama	Nevero Oeste	30	30	4	3/8/2010	3	8	2010	30 T	428560	4.53737e+06	2177	262	7	0.771237	4.43322	2.02903	4.61897	3.37421	0.450534	0.00991889	5.167	27.593	1.7522	0.959288	2.62106	2.60555	0.484157	0.0064048	5.028	18.984	2.54142	1.42843	3.00833	2.40538	0.433182	0.00702904	5.20917	22.0184
150	Spain	Sierra de Guadarrama	Nevero Oeste	30	30	5	3/8/2010	3	8	2010	30 T	428560	4.53737e+06	2177	262	7	0.771237	4.43322	2.02903	4.61897	3.37421	0.450534	0.00991889	5.167	27.593	1.7522	0.959288	2.62106	2.60555	0.484157	0.0064048	5.028	18.984	2.54142	1.42843	3.00833	2.40538	0.433182	0.00702904	5.20917	22.0184
151	Spain	Sierra de Guadarrama	Peña Bercial	31	31	1	15/6/2011	15	6	2011	30 T	408858	4.51604e+06	1977	150	4	0.80301	6.04505	2.00274	7.42173	8.24525	0.848678	0.0106133	4.714	66.03	2.95364	0.383258	4.44732	3.39505	0.645894	0.00796234	4.206	36.34	6.30836	2.12132	6.98578	7.68861	0.801303	0.0125137	4.52634	58.5977
152	Spain	Sierra de Guadarrama	Peña Bercial	31	31	2	15/6/2011	15	6	2011	30 T	408858	4.51604e+06	1977	150	4	0.80301	6.04505	2.00274	7.42173	8.24525	0.848678	0.0106133	4.714	66.03	2.95364	0.383258	4.44732	3.39505	0.645894	0.00796234	4.206	36.34	6.30836	2.12132	6.98578	7.68861	0.801303	0.0125137	4.52634	58.5977
153	Spain	Sierra de Guadarrama	Peña Bercial	31	31	3	15/6/2011	15	6	2011	30 T	408858	4.51604e+06	1977	150	4	0.80301	6.04505	2.00274	7.42173	8.24525	0.848678	0.0106133	4.714	66.03	2.95364	0.383258	4.44732	3.39505	0.645894	0.00796234	4.206	36.34	6.30836	2.12132	6.98578	7.68861	0.801303	0.0125137	4.52634	58.5977
154	Spain	Sierra de Guadarrama	Peña Bercial	31	31	4	15/6/2011	15	6	2011	30 T	408858	4.51604e+06	1977	150	4	0.80301	6.04505	2.00274	7.42173	8.24525	0.848678	0.0106133	4.714	66.03	2.95364	0.383258	4.44732	3.39505	0.645894	0.00796234	4.206	36.34	6.30836	2.12132	6.98578	7.68861	0.801303	0.0125137	4.52634	58.5977
155	Spain	Sierra de Guadarrama	Peña Bercial	31	31	5	15/6/2011	15	6	2011	30 T	408858	4.51604e+06	1977	150	4	0.80301	6.04505	2.00274	7.42173	8.24525	0.848678	0.0106133	4.714	66.03	2.95364	0.383258	4.44732	3.39505	0.645894	0.00796234	4.206	36.34	6.30836	2.12132	6.98578	7.68861	0.801303	0.0125137	4.52634	58.5977
156	Spain	Sierra de Guadarrama	Peña Cabra	32	32	1	3/8/2010	3	8	2010	30 T	426085	4.53668e+06	2142	283	2	0.760531	3.45942	1.74427	3.75197	2.73952	0.457163	0.00803136	5.025	28.74	2.58361	1.29951	2.63929	2.05778	0.527551	0.00575052	5.32	18.454	3.175	1.58073	3.17741	2.32494	0.485584	0.00775921	5.18915	26.4604
157	Spain	Sierra de Guadarrama	Peña Cabra	32	32	2	3/8/2010	3	8	2010	30 T	426085	4.53668e+06	2142	283	2	0.760531	3.45942	1.74427	3.75197	2.73952	0.457163	0.00803136	5.025	28.74	2.58361	1.29951	2.63929	2.05778	0.527551	0.00575052	5.32	18.454	3.175	1.58073	3.17741	2.32494	0.485584	0.00775921	5.18915	26.4604
158	Spain	Sierra de Guadarrama	Peña Cabra	32	32	3	3/8/2010	3	8	2010	30 T	426085	4.53668e+06	2142	283	2	0.760531	3.45942	1.74427	3.75197	2.73952	0.457163	0.00803136	5.025	28.74	2.58361	1.29951	2.63929	2.05778	0.527551	0.00575052	5.32	18.454	3.175	1.58073	3.17741	2.32494	0.485584	0.00775921	5.18915	26.4604
159	Spain	Sierra de Guadarrama	Peña Cabra	32	32	4	3/8/2010	3	8	2010	30 T	426085	4.53668e+06	2142	283	2	0.760531	3.45942	1.74427	3.75197	2.73952	0.457163	0.00803136	5.025	28.74	2.58361	1.29951	2.63929	2.05778	0.527551	0.00575052	5.32	18.454	3.175	1.58073	3.17741	2.32494	0.485584	0.00775921	5.18915	26.4604
160	Spain	Sierra de Guadarrama	Peña Cabra	32	32	5	3/8/2010	3	8	2010	30 T	426085	4.53668e+06	2142	283	2	0.760531	3.45942	1.74427	3.75197	2.73952	0.457163	0.00803136	5.025	28.74	2.58361	1.29951	2.63929	2.05778	0.527551	0.00575052	5.32	18.454	3.175	1.58073	3.17741	2.32494	0.485584	0.00775921	5.18915	26.4604
161	Spain	Sierra de Guadarrama	Peña del Aguila	33	33	1	20/6/2011	20	6	2011	30 T	407804	4.51373e+06	1998	120	5	0.766044	5.00607	2.42058	12.0907	7.94613	0.642467	0.0149709	4.381	109.517	3.38264	1.68534	6.92819	6.05549	0.741022	0.0200034	5.29	57.3666	5.40669	2.77567	10.8414	7.33945	0.727672	0.0214183	4.8582	108.983
162	Spain	Sierra de Guadarrama	Peña del Aguila	33	33	2	20/6/2011	20	6	2011	30 T	407804	4.51373e+06	1998	120	5	0.766044	5.00607	2.42058	12.0907	7.94613	0.642467	0.0149709	4.381	109.517	3.38264	1.68534	6.92819	6.05549	0.741022	0.0200034	5.29	57.3666	5.40669	2.77567	10.8414	7.33945	0.727672	0.0214183	4.8582	108.983
163	Spain	Sierra de Guadarrama	Peña del Aguila	33	33	3	20/6/2011	20	6	2011	30 T	407804	4.51373e+06	1998	120	5	0.766044	5.00607	2.42058	12.0907	7.94613	0.642467	0.0149709	4.381	109.517	3.38264	1.68534	6.92819	6.05549	0.741022	0.0200034	5.29	57.3666	5.40669	2.77567	10.8414	7.33945	0.727672	0.0214183	4.8582	108.983
164	Spain	Sierra de Guadarrama	Peña del Aguila	33	33	4	20/6/2011	20	6	2011	30 T	407804	4.51373e+06	1998	120	5	0.766044	5.00607	2.42058	12.0907	7.94613	0.642467	0.0149709	4.381	109.517	3.38264	1.68534	6.92819	6.05549	0.741022	0.0200034	5.29	57.3666	5.40669	2.77567	10.8414	7.33945	0.727672	0.0214183	4.8582	108.983
165	Spain	Sierra de Guadarrama	Peña del Aguila	33	33	5	20/6/2011	20	6	2011	30 T	407804	4.51373e+06	1998	120	5	0.766044	5.00607	2.42058	12.0907	7.94613	0.642467	0.0149709	4.381	109.517	3.38264	1.68534	6.92819	6.05549	0.741022	0.0200034	5.29	57.3666	5.40669	2.77567	10.8414	7.33945	0.727672	0.0214183	4.8582	108.983
166	Spain	Sierra de Guadarrama	Peñalara Norte	34	34	1	16/8/2010	16	8	2010	30 T	419467	4.52281e+06	2419	333	7	0.690536	6.3436	3.95409	6.07473	5.279	0.82754	0.00824763	4.615	33.99	4.54318	2.97889	4.72105	4.65211	0.927643	0.00583535	4.752	31.12	5.87818	3.77006	5.91241	5.09743	0.897298	0.005822	4.67818	28.5798
167	Spain	Sierra de Guadarrama	Peñalara Norte	34	34	2	16/8/2010	16	8	2010	30 T	419467	4.52281e+06	2419	333	7	0.690536	6.3436	3.95409	6.07473	5.279	0.82754	0.00824763	4.615	33.99	4.54318	2.97889	4.72105	4.65211	0.927643	0.00583535	4.752	31.12	5.87818	3.77006	5.91241	5.09743	0.897298	0.005822	4.67818	28.5798
168	Spain	Sierra de Guadarrama	Peñalara Norte	34	34	3	16/8/2010	16	8	2010	30 T	419467	4.52281e+06	2419	333	7	0.690536	6.3436	3.95409	6.07473	5.279	0.82754	0.00824763	4.615	33.99	4.54318	2.97889	4.72105	4.65211	0.927643	0.00583535	4.752	31.12	5.87818	3.77006	5.91241	5.09743	0.897298	0.005822	4.67818	28.5798
169	Spain	Sierra de Guadarrama	Peñalara Norte	34	34	4	16/8/2010	16	8	2010	30 T	419467	4.52281e+06	2419	333	7	0.690536	6.3436	3.95409	6.07473	5.279	0.82754	0.00824763	4.615	33.99	4.54318	2.97889	4.72105	4.65211	0.927643	0.00583535	4.752	31.12	5.87818	3.77006	5.91241	5.09743	0.897298	0.005822	4.67818	28.5798
170	Spain	Sierra de Guadarrama	Peñalara Norte	34	34	5	16/8/2010	16	8	2010	30 T	419467	4.52281e+06	2419	333	7	0.690536	6.3436	3.95409	6.07473	5.279	0.82754	0.00824763	4.615	33.99	4.54318	2.97889	4.72105	4.65211	0.927643	0.00583535	4.752	31.12	5.87818	3.77006	5.91241	5.09743	0.897298	0.005822	4.67818	28.5798
171	Spain	Sierra de Guadarrama	Pto. Canderuelas	35	35	1	26/7/2010	26	7	2010	30 T	422849	4.53298e+06	1990	319	9	0.766044	4.64789	2.07005	5.60394	5.02619	0.608194	0.0089099	4.511	25.35	3.28769	1.92195	4.69644	4.10989	0.61705	0.00879693	4.962	27.618	4.75667	1.70995	5.70137	4.89133	0.62478	0.00798224	4.55392	24.7413
172	Spain	Sierra de Guadarrama	Pto. Canderuelas	35	35	2	26/7/2010	26	7	2010	30 T	422849	4.53298e+06	1990	319	9	0.766044	4.64789	2.07005	5.60394	5.02619	0.608194	0.0089099	4.511	25.35	3.28769	1.92195	4.69644	4.10989	0.61705	0.00879693	4.962	27.618	4.75667	1.70995	5.70137	4.89133	0.62478	0.00798224	4.55392	24.7413
173	Spain	Sierra de Guadarrama	Pto. Canderuelas	35	35	3	26/7/2010	26	7	2010	30 T	422849	4.53298e+06	1990	319	9	0.766044	4.64789	2.07005	5.60394	5.02619	0.608194	0.0089099	4.511	25.35	3.28769	1.92195	4.69644	4.10989	0.61705	0.00879693	4.962	27.618	4.75667	1.70995	5.70137	4.89133	0.62478	0.00798224	4.55392	24.7413
174	Spain	Sierra de Guadarrama	Pto. Canderuelas	35	35	4	26/7/2010	26	7	2010	30 T	422849	4.53298e+06	1990	319	9	0.766044	4.64789	2.07005	5.60394	5.02619	0.608194	0.0089099	4.511	25.35	3.28769	1.92195	4.69644	4.10989	0.61705	0.00879693	4.962	27.618	4.75667	1.70995	5.70137	4.89133	0.62478	0.00798224	4.55392	24.7413
175	Spain	Sierra de Guadarrama	Pto. Canderuelas	35	35	5	26/7/2010	26	7	2010	30 T	422849	4.53298e+06	1990	319	9	0.766044	4.64789	2.07005	5.60394	5.02619	0.608194	0.0089099	4.511	25.35	3.28769	1.92195	4.69644	4.10989	0.61705	0.00879693	4.962	27.618	4.75667	1.70995	5.70137	4.89133	0.62478	0.00798224	4.55392	24.7413
176	Spain	Sierra de Guadarrama	Pto. Malagosto	36	36	1	27/7/2010	27	7	2010	30 T	423732	4.53432e+06	1955	98	8	0.766044	3.84752	2.43701	4.78706	3.88594	0.593913	0.00580658	4.703	26.278	3.32153	2.12053	3.77057	3.59227	0.556327	0.00522254	5.116	21.622	3.83804	2.33279	4.26488	3.89288	0.602215	0.00580221	4.89649	24.6583
177	Spain	Sierra de Guadarrama	Pto. Malagosto	36	36	2	27/7/2010	27	7	2010	30 T	423732	4.53432e+06	1955	98	8	0.766044	3.84752	2.43701	4.78706	3.88594	0.593913	0.00580658	4.703	26.278	3.32153	2.12053	3.77057	3.59227	0.556327	0.00522254	5.116	21.622	3.83804	2.33279	4.26488	3.89288	0.602215	0.00580221	4.89649	24.6583
178	Spain	Sierra de Guadarrama	Pto. Malagosto	36	36	3	27/7/2010	27	7	2010	30 T	423732	4.53432e+06	1955	98	8	0.766044	3.84752	2.43701	4.78706	3.88594	0.593913	0.00580658	4.703	26.278	3.32153	2.12053	3.77057	3.59227	0.556327	0.00522254	5.116	21.622	3.83804	2.33279	4.26488	3.89288	0.602215	0.00580221	4.89649	24.6583
179	Spain	Sierra de Guadarrama	Pto. Malagosto	36	36	4	27/7/2010	27	7	2010	30 T	423732	4.53432e+06	1955	98	8	0.766044	3.84752	2.43701	4.78706	3.88594	0.593913	0.00580658	4.703	26.278	3.32153	2.12053	3.77057	3.59227	0.556327	0.00522254	5.116	21.622	3.83804	2.33279	4.26488	3.89288	0.602215	0.00580221	4.89649	24.6583
180	Spain	Sierra de Guadarrama	Pto. Malagosto	36	36	5	27/7/2010	27	7	2010	30 T	423732	4.53432e+06	1955	98	8	0.766044	3.84752	2.43701	4.78706	3.88594	0.593913	0.00580658	4.703	26.278	3.32153	2.12053	3.77057	3.59227	0.556327	0.00522254	5.116	21.622	3.83804	2.33279	4.26488	3.89288	0.602215	0.00580221	4.89649	24.6583
181	Spain	Sierra de Guadarrama	Pto. Pasapán	37	37	1	29/7/2010	29	7	2010	30 T	404023	4.51637e+06	1991	40	8	0.69006	5.69122	3.55276	7.21989	6.25464	0.96555	0.00672151	4.663	30.262	4.69322	3.36699	7.191	6.12224	1.04133	0.00639377	4.828	27.332	5.09405	3.43113	6.21016	5.48933	0.928	0.00448467	4.81091	25.3023
182	Spain	Sierra de Guadarrama	Pto. Pasapán	37	37	2	29/7/2010	29	7	2010	30 T	404023	4.51637e+06	1991	40	8	0.69006	5.69122	3.55276	7.21989	6.25464	0.96555	0.00672151	4.663	30.262	4.69322	3.36699	7.191	6.12224	1.04133	0.00639377	4.828	27.332	5.09405	3.43113	6.21016	5.48933	0.928	0.00448467	4.81091	25.3023
183	Spain	Sierra de Guadarrama	Pto. Pasapán	37	37	3	29/7/2010	29	7	2010	30 T	404023	4.51637e+06	1991	40	8	0.69006	5.69122	3.55276	7.21989	6.25464	0.96555	0.00672151	4.663	30.262	4.69322	3.36699	7.191	6.12224	1.04133	0.00639377	4.828	27.332	5.09405	3.43113	6.21016	5.48933	0.928	0.00448467	4.81091	25.3023
184	Spain	Sierra de Guadarrama	Pto. Pasapán	37	37	4	29/7/2010	29	7	2010	30 T	404023	4.51637e+06	1991	40	8	0.69006	5.69122	3.55276	7.21989	6.25464	0.96555	0.00672151	4.663	30.262	4.69322	3.36699	7.191	6.12224	1.04133	0.00639377	4.828	27.332	5.09405	3.43113	6.21016	5.48933	0.928	0.00448467	4.81091	25.3023
185	Spain	Sierra de Guadarrama	Pto. Pasapán	37	37	5	29/7/2010	29	7	2010	30 T	404023	4.51637e+06	1991	40	8	0.69006	5.69122	3.55276	7.21989	6.25464	0.96555	0.00672151	4.663	30.262	4.69322	3.36699	7.191	6.12224	1.04133	0.00639377	4.828	27.332	5.09405	3.43113	6.21016	5.48933	0.928	0.00448467	4.81091	25.3023
186	Spain	Sierra de Guadarrama	Reajo Alto	38	38	1	2/8/2010	2	8	2010	30 T	436157	4.54207e+06	2070	141	5	0.806667	4.3467	2.65119	5.40566	4.04811	0.490866	0.00610316	4.839	24.553	2.94078	1.38415	4.80471	4.02506	0.416611	0.0057482	4.996	22.154	3.8599	2.59658	5.75715	3.99023	0.46858	0.00489034	4.9569	21.6156
187	Spain	Sierra de Guadarrama	Reajo Alto	38	38	2	2/8/2010	2	8	2010	30 T	436157	4.54207e+06	2070	141	5	0.806667	4.3467	2.65119	5.40566	4.04811	0.490866	0.00610316	4.839	24.553	2.94078	1.38415	4.80471	4.02506	0.416611	0.0057482	4.996	22.154	3.8599	2.59658	5.75715	3.99023	0.46858	0.00489034	4.9569	21.6156
188	Spain	Sierra de Guadarrama	Reajo Alto	38	38	3	2/8/2010	2	8	2010	30 T	436157	4.54207e+06	2070	141	5	0.806667	4.3467	2.65119	5.40566	4.04811	0.490866	0.00610316	4.839	24.553	2.94078	1.38415	4.80471	4.02506	0.416611	0.0057482	4.996	22.154	3.8599	2.59658	5.75715	3.99023	0.46858	0.00489034	4.9569	21.6156
189	Spain	Sierra de Guadarrama	Reajo Alto	38	38	4	2/8/2010	2	8	2010	30 T	436157	4.54207e+06	2070	141	5	0.806667	4.3467	2.65119	5.40566	4.04811	0.490866	0.00610316	4.839	24.553	2.94078	1.38415	4.80471	4.02506	0.416611	0.0057482	4.996	22.154	3.8599	2.59658	5.75715	3.99023	0.46858	0.00489034	4.9569	21.6156
190	Spain	Sierra de Guadarrama	Reajo Alto	38	38	5	2/8/2010	2	8	2010	30 T	436157	4.54207e+06	2070	141	5	0.806667	4.3467	2.65119	5.40566	4.04811	0.490866	0.00610316	4.839	24.553	2.94078	1.38415	4.80471	4.02506	0.416611	0.0057482	4.996	22.154	3.8599	2.59658	5.75715	3.99023	0.46858	0.00489034	4.9569	21.6156
191	Spain	Sierra de Guadarrama	Valdemartin	39	39	1	8/7/2010	8	7	2010	30 T	418949	4.51649e+06	2276	345	8	0.672179	7.90167	4.75293	6.88009	5.89076	0.898914	0.0130591	5.181	44.26	3.2596	1.96179	3.2792	3.5682	0.909626	0.00457515	5.688	31.26	6.31677	4.08429	4.82504	4.66984	0.813213	0.00887647	5.37113	39.3488
192	Spain	Sierra de Guadarrama	Valdemartin	39	39	2	8/7/2010	8	7	2010	30 T	418949	4.51649e+06	2276	345	8	0.672179	7.90167	4.75293	6.88009	5.89076	0.898914	0.0130591	5.181	44.26	3.2596	1.96179	3.2792	3.5682	0.909626	0.00457515	5.688	31.26	6.31677	4.08429	4.82504	4.66984	0.813213	0.00887647	5.37113	39.3488
193	Spain	Sierra de Guadarrama	Valdemartin	39	39	3	8/7/2010	8	7	2010	30 T	418949	4.51649e+06	2276	345	8	0.672179	7.90167	4.75293	6.88009	5.89076	0.898914	0.0130591	5.181	44.26	3.2596	1.96179	3.2792	3.5682	0.909626	0.00457515	5.688	31.26	6.31677	4.08429	4.82504	4.66984	0.813213	0.00887647	5.37113	39.3488
194	Spain	Sierra de Guadarrama	Valdemartin	39	39	4	8/7/2010	8	7	2010	30 T	418949	4.51649e+06	2276	345	8	0.672179	7.90167	4.75293	6.88009	5.89076	0.898914	0.0130591	5.181	44.26	3.2596	1.96179	3.2792	3.5682	0.909626	0.00457515	5.688	31.26	6.31677	4.08429	4.82504	4.66984	0.813213	0.00887647	5.37113	39.3488
195	Spain	Sierra de Guadarrama	Valdemartin	39	39	5	8/7/2010	8	7	2010	30 T	418949	4.51649e+06	2276	345	8	0.672179	7.90167	4.75293	6.88009	5.89076	0.898914	0.0130591	5.181	44.26	3.2596	1.96179	3.2792	3.5682	0.909626	0.00457515	5.688	31.26	6.31677	4.08429	4.82504	4.66984	0.813213	0.00887647	5.37113	39.3488
196	Spain	Central Pyrenees	Pueyo de Mondiceto	40	1	1	7/7/2013	7	7	2013	30 T	745970	4723035	2085	225	25	0.873478	1.181	0.609	1.713	3.65	0.683	0.032	8.26	88.8	0.882	0.295	1.902	3.34	0.516	0.039	8.11	102.7	0.911903	0.326403	1.8831	3.371	0.532702	0.0382999	8.125	101.31
197	Spain	Central Pyrenees	Pueyo de Mondiceto	40	1	2	7/7/2013	7	7	2013	30 T	745903	4723023	2085	225	25	0.873478	1.1	1.091	1.84	4.091	0.689	0.041	8.22	79.9	0.991	0.45	1.346	3.657	0.686	0.035	8.46	61.4	0.999722	0.50129	1.38553	3.69173	0.68624	0.0354801	8.4408	62.8803
198	Spain	Central Pyrenees	Pueyo de Mondiceto	40	1	3	7/7/2013	7	7	2013	30 T	745960	4723035	2085	225	25	0.873478	1.19	2.724	4.561	7.337	0.75	0.037	7.84	136.8	1.397	1.121	2.237	4.498	0.662	0.022	8.08	98.4	1.20839	1.33742	2.55076	4.88129	0.673881	0.0240251	8.0476	103.584
199	Spain	Central Pyrenees	Pueyo de Mondiceto	40	1	4	7/7/2013	7	7	2013	30 T	745957	4723040	2085	225	25	0.873478	1.289	0.779	1.341	3.975	0.608	0.017	8.24	74.5	0.854	0.474	1.182	3.528	0.71	0.022	8.4	53.9	0.912732	0.51518	1.20347	3.58835	0.696228	0.0213249	8.3784	56.6813
200	Spain	Central Pyrenees	Pueyo de Mondiceto	40	1	5	7/7/2013	7	7	2013	30 T	745948	4.72303e+06	2085	225	25	0.873478	1.19	1.30075	2.36375	4.76325	0.6825	0.03175	8.14	95	1.031	0.585	1.66675	3.75575	0.6435	0.0295	8.2625	79.1	1.00819	0.670073	1.75571	3.88309	0.647263	0.0297825	8.24795	81.1139
201	Spain	Central Pyrenees	La Coma	41	2	1	7/7/2013	7	7	2013	30 T	744500	4723054	2160	180	19	0.920505	1.614	1.195	2.25	4.277	0.743	0.058	7.94	98.5	1.452	0.939	2.09	4.329	0.839	0.021	8.14	76.1	1.48035	0.983804	2.118	4.3199	0.822198	0.0274756	8.105	80.0204
202	Spain	Central Pyrenees	La Coma	41	2	2	7/7/2013	7	7	2013	30 T	744519	4723042	2160	180	19	0.920505	2.461	1.705	3.384	7.289	0.869	0.027	7.85	113.3	2.307	1.401	2.57	6.431	0.804	0.028	8.07	99.1	2.32317	1.43292	2.65548	6.5211	0.810826	0.027895	8.0469	100.591
203	Spain	Central Pyrenees	La Coma	41	2	3	7/7/2013	7	7	2013	30 T	744495	4723035	2160	180	19	0.920505	2.647	1.846	3.118	5.861	0.768	0.047	7.87	115.2	1.401	0.812	2.274	5.153	0.77	0.017	8.15	90.9	1.67514	1.0395	2.45969	5.30877	0.76956	0.0236005	8.0884	96.2464
204	Spain	Central Pyrenees	La Coma	41	2	4	7/7/2013	7	7	2013	30 T	744513	4723028	2160	180	19	0.920505	2.389	1.764	2.277	3.931	0.725	0.037	8.07	92.7	0.696	0.395	1.701	3.106	0.705	0.033	8.39	54.2	0.899175	0.559292	1.77013	3.20501	0.7074	0.03348	8.3516	58.8203
205	Spain	Central Pyrenees	La Coma	41	2	5	7/7/2013	7	7	2013	30 T	744507	4.72304e+06	2160	180	19	0.920505	2.27775	1.6275	2.75725	5.3395	0.77625	0.04225	7.9325	104.925	1.464	0.88675	2.15875	4.75475	0.7795	0.02475	8.1875	80.075	1.59446	1.00388	2.25083	4.8387	0.777496	0.0281128	8.14797	83.9196
206	Spain	Central Pyrenees	Calderuelo	42	3	1	7/8/2013	7	8	2013	31 T	254750	4720935	1735	315	23	0.499195	1.93	1.693	2.32	4.669	0.772	0.021	8.23	86.4	0.909	0.539	2.088	3.583	0.721	0.025	8.36	70.4	0.985598	0.625577	2.10541	3.66447	0.724826	0.0246999	8.35025	71.6004
207	Spain	Central Pyrenees	Calderuelo	42	3	2	7/8/2013	7	8	2013	31 T	254733	4720910	1735	315	23	0.499195	2.68	2.76	3.806	7.628	1.042	0.018	7.93	115.4	0.935	0.475	1.773	5.053	0.89	0.013	8.25	67.6	1.1706	0.783507	2.04748	5.40066	0.910522	0.0136751	8.2068	74.0537
208	Spain	Central Pyrenees	Calderuelo	42	3	3	7/8/2013	7	8	2013	31 T	254750	4720935	1735	315	23	0.499195	1.12	1.313	1.417	2.428	0.607	0.028	8.07	96.7	0.848	0.484	1.088	2.885	0.704	0.022	8.14	71	0.865683	0.537895	1.10939	2.85529	0.697694	0.0223901	8.13545	72.6708
209	Spain	Central Pyrenees	Calderuelo	42	3	4	7/8/2013	7	8	2013	31 T	254733	4720910	1735	315	23	0.499195	1.471	1.504	1.814	3.972	0.77	0.03	8.14	80.7	1.126	0.677	1.858	3.797	0.743	0.026	8.26	59.6	1.14843	0.730766	1.85514	3.80838	0.744755	0.0262601	8.2522	60.9718
210	Spain	Central Pyrenees	Calderuelo	42	3	5	7/8/2013	7	8	2013	31 T	254742	4.72092e+06	1735	315	23	0.499195	1.80025	1.8175	2.33925	4.67425	0.79775	0.02425	8.0925	94.8	0.9545	0.54375	1.70175	3.8295	0.7645	0.0215	8.2525	67.15	1.04258	0.669436	1.77935	3.9322	0.769449	0.0217563	8.23617	69.8242
211	Spain	Central Pyrenees	Cuello Arenas	43	4	1	7/8/2013	7	8	2013	31 T	255220	4721502	1875	225	9	0.808012	2.643	2.936	3.715	6.728	0.815	0.03	7.93	95.9	1.595	2.128	2.433	5.235	0.709	0.051	8.09	90.7	1.72601	2.22901	2.59327	5.42164	0.722251	0.0483747	8.07	91.3501
212	Spain	Central Pyrenees	Cuello Arenas	43	4	2	7/8/2013	7	8	2013	31 T	255323	4721570	1875	225	9	0.808012	2.358	4.016	5.532	10.816	1.024	0.046	7.6	134	2.185	2.392	2.96	5.535	0.773	0.024	8.38	61.4	2.24642	2.96854	3.87309	7.40981	0.862108	0.0318102	8.10309	87.1737
213	Spain	Central Pyrenees	Cuello Arenas	43	4	3	7/8/2013	7	8	2013	31 T	255301	4721500	1875	225	9	0.808012	2.158	2.666	3.984	8.099	0.813	0.05	7.79	140.3	0.814	0.849	0.902	1.958	0.484	0.024	8.5	47.9	1.04249	1.1579	1.42596	3.00201	0.539932	0.0284202	8.3793	63.6086
214	Spain	Central Pyrenees	Cuello Arenas	43	4	4	7/8/2013	7	8	2013	31 T	255305	4721505	1875	225	9	0.808012	2.145	2.736	2.924	6.753	0.909	0.02	7.85	84	1.221	2.135	2.111	3.839	0.697	0.014	8.45	50.1	1.46125	2.29127	2.32239	4.59667	0.752122	0.0155601	8.29399	58.9143
215	Spain	Central Pyrenees	Cuello Arenas	43	4	5	7/8/2013	7	8	2013	31 T	255287	4.72152e+06	1875	225	9	0.808012	2.326	3.0885	4.03875	8.099	0.89025	0.0365	7.7925	113.55	1.45375	1.876	2.1015	4.14175	0.66575	0.02825	8.355	62.525	1.61904	2.16168	2.55367	5.10753	0.719103	0.0310413	8.21159	75.2617
216	Spain	Central Pyrenees	Cuello Arenas	44	5	1	7/8/2013	7	8	2013	31 T	255649	4721603	1930	315	27	0.447343	2.752	1.573	3.024	5.505	0.746	0.017	7.98	96.3	1.057	0.754	1.836	4.536	0.586	0.021	8.04	74.6	1.28584	0.864573	1.99639	4.66682	0.607602	0.02046	8.0319	77.5297
217	Spain	Central Pyrenees	Cuello Arenas	44	5	2	7/8/2013	7	8	2013	31 T	255636	4721500	1930	315	27	0.447343	2.004	1.388	2.095	4.844	0.654	0.009	8.12	85.2	1.564	1.181	2.167	4.714	0.747	0.013	7.85	84	1.6454	1.2193	2.15368	4.73805	0.729794	0.01226	7.89995	84.222
218	Spain	Central Pyrenees	Cuello Arenas	44	5	3	7/8/2013	7	8	2013	31 T	255640	4721601	1930	315	27	0.447343	2.433	1.542	2.714	5.695	0.796	0.017	7.58	101.2	1.549	0.989	2.183	4.832	0.655	0.022	7.96	84.7	1.75233	1.11619	2.30513	5.0305	0.687431	0.02085	7.8726	88.4951
219	Spain	Central Pyrenees	Cuello Arenas	44	5	4	7/8/2013	7	8	2013	31 T	255626	4721593	1930	315	27	0.447343	1.683	1.083	1.864	3.892	0.579	0.025	8.12	81.7	1.036	0.633	2.066	4.118	0.638	0.034	8.28	83.5	1.17835	0.732005	2.02156	4.06828	0.625019	0.0320199	8.2448	83.104
220	Spain	Central Pyrenees	Cuello Arenas	44	5	5	7/8/2013	7	8	2013	31 T	255638	4.72157e+06	1930	315	27	0.447343	2.218	1.3965	2.42425	4.984	0.69375	0.017	7.95	91.1	1.3015	0.88925	2.063	4.55	0.6565	0.0225	8.0325	81.7	1.46548	0.983018	2.11919	4.62591	0.662462	0.0213974	8.01231	83.3377
221	Spain	Central Pyrenees	Cuello Arenas	45	6	1	7/9/2013	7	9	2013	31 T	256073	4721491	1985	45	17	0.572338	2.048	1.545	2.91	5.917	0.579	0.013	7.47	80.1	1.534	1.095	2.468	5.327	0.658	0.011	7.26	70.3	1.62653	1.17601	2.54757	5.43321	0.643778	0.01136	7.2978	72.0642
222	Spain	Central Pyrenees	Cuello Arenas	45	6	2	7/9/2013	7	9	2013	31 T	256057	4721496	1985	45	17	0.572338	1.998	1.865	4.842	8.054	0.64	0.012	7.51	104.2	1.888	1.267	3.134	6.442	0.643	0.007	7.41	72.8	1.9727	1.72747	4.44919	7.68327	0.64069	0.0108501	7.487	96.9786
223	Spain	Central Pyrenees	Cuello Arenas	45	6	3	7/9/2013	7	9	2013	31 T	256076	4721511	1985	45	17	0.572338	2.699	3.434	4.448	8.911	0.87	0.02	7.03	127.1	1.673	1.383	2.536	5.824	0.651	0.011	7.39	88.1	1.97055	1.97781	3.0905	6.71926	0.714512	0.0136101	7.2856	99.4104
224	Spain	Central Pyrenees	Cuello Arenas	45	6	4	7/9/2013	7	9	2013	31 T	256060	4721513	1985	45	17	0.572338	2.745	1.613	2.792	6.146	0.813	0.016	7.23	128.9	1.513	1.301	2.376	5.556	0.648	0.008	7.78	93.4	1.9319	1.40709	2.51745	5.75661	0.704103	0.0107202	7.59299	105.471
225	Spain	Central Pyrenees	Cuello Arenas	45	6	5	7/9/2013	7	9	2013	31 T	256066	4.7215e+06	1985	45	17	0.572338	2.3725	2.11425	3.748	7.257	0.7255	0.01525	7.31	110.075	1.652	1.2615	2.6285	5.78725	0.65	0.00925	7.46	81.15	1.87542	1.57209	3.15118	6.39809	0.675771	0.0116351	7.41585	93.481
226	Spain	Central Pyrenees	Cuello Arenas	46	7	1	14/7/2013	14	7	2013	31 T	262596	4719504	1660	285	25	0.390731	1.83	1.635	1.995	3.962	0.586	0.029	8.32	86.7	0.279	0.186	0.574	1.531	0.5	0.031	8.76	87.1	0.612485	0.497554	0.879533	2.0537	0.518491	0.03057	8.66539	87.014
227	Spain	Central Pyrenees	Cuello Arenas	46	7	2	14/7/2013	14	7	2013	31 T	262596	4719504	1660	285	25	0.390731	1.344	1.439	1.161	3.047	0.585	0.017	8.43	57.7	0.615	0.416	0.914	1.831	0.536	0.022	8.83	49.9	0.669682	0.492734	0.932527	1.92221	0.539675	0.021625	8.8	50.4851
228	Spain	Central Pyrenees	Cuello Arenas	46	7	3	14/7/2013	14	7	2013	31 T	262596	4719504	1660	285	25	0.390731	1.216	1.33	1.773	2.433	0.49	0.014	8.42	50.9	0.701	0.352	0.799	1.959	0.563	0.017	8.6	54.6	0.80658	0.5525	0.99868	2.05617	0.548034	0.016385	8.5631	53.8415
229	Spain	Central Pyrenees	Cuello Arenas	46	7	4	14/7/2013	14	7	2013	31 T	262596	4719504	1660	285	25	0.390731	1.238	1.07	1.348	2.535	0.598	0.017	8.44	62.5	0.696	0.516	0.794	1.906	0.386	0.018	8.79	55.7	0.744784	0.565864	0.843864	1.96262	0.405082	0.01791	8.7585	56.3121
230	Spain	Central Pyrenees	Cuello Arenas	46	7	5	14/7/2013	14	7	2013	31 T	262596	4719504	1660	285	25	0.390731	1.407	1.3685	1.56925	2.99425	0.56475	0.01925	8.4025	64.45	0.57275	0.3675	0.77025	1.80675	0.49625	0.022	8.745	61.825	0.708383	0.527163	0.913651	1.99867	0.502821	0.0216225	8.69675	61.9131
231	Spain	Central Pyrenees	La Esmoladera	47	8	1	10/7/2013	10	7	2013	31 T	254394	4723170	2300	90	18	0.706773	1.907	1.64	2.869	5.754	0.656	0.017	7.58	91.3	1.451	0.967	1.957	3.645	0.535	0.015	7.97	52.5	1.55589	1.1218	2.16677	4.1301	0.562832	0.01546	7.88029	61.4245
232	Spain	Central Pyrenees	La Esmoladera	47	8	2	10/7/2013	10	7	2013	31 T	254390	4723100	2300	90	18	0.706773	2.067	2.713	3.672	6.84	0.612	0.014	7.43	76.6	1.795	1.226	2.051	3.212	0.471	0.014	7.66	46.8	1.89156	1.75391	2.62648	4.49999	0.521057	0.014	7.57835	57.3794
233	Spain	Central Pyrenees	La Esmoladera	47	8	3	10/7/2013	10	7	2013	31 T	254416	4723162	2300	90	18	0.706773	2.133	2.127	3.04	6.149	0.57	0.015	7.41	88.6	1.183	0.699	2.004	4.582	0.548	0.012	7.9	56.3	1.33026	0.920357	2.16459	4.8249	0.55141	0.012465	7.82404	61.3069
234	Spain	Central Pyrenees	La Esmoladera	47	8	4	10/7/2013	10	7	2013	31 T	254417	4723105	2300	90	18	0.706773	1.453	2.331	2.963	3.768	0.74	0.014	7.85	68.3	1.314	1.27	1.967	3.778	0.596	0.011	7.72	58.8	1.33555	1.43447	2.1214	3.77645	0.618323	0.0114651	7.74015	60.2727
235	Spain	Central Pyrenees	La Esmoladera	47	8	5	10/7/2013	10	7	2013	31 T	254404	4.72313e+06	2300	90	18	0.706773	1.89	2.20275	3.136	5.62775	0.6445	0.015	7.5675	81.2	1.43575	1.0405	1.99475	3.80425	0.5375	0.013	7.8125	53.6	1.52831	1.30763	2.26981	4.30786	0.563405	0.0133475	7.75571	60.0959
236	Spain	Central Pyrenees	La Esmoladera	48	9	1	10/7/2013	10	7	2013	31 T	254599	4723078	2190	90	27	0.662147	1.562	1.314	2.808	4.017	0.677	0.014	7.7	74.2	1.617	1.335	2.684	4.147	0.882	0.012	7.84	54.3	1.60737	1.33132	2.7057	4.12425	0.846123	0.01235	7.8155	57.7827
237	Spain	Central Pyrenees	La Esmoladera	48	9	2	10/7/2013	10	7	2013	31 T	254602	4723099	2190	90	27	0.662147	1.637	1.561	1.73	3.756	0.97	0.011	7.99	63.9	0.993	0.829	1.688	3.355	0.854	0.008	7.65	49.5	1.06707	0.913187	1.69283	3.40112	0.867341	0.00834503	7.6891	51.1561
238	Spain	Central Pyrenees	La Esmoladera	48	9	3	10/7/2013	10	7	2013	31 T	254616	4723071	2190	90	27	0.662147	2.023	2.676	1.805	6.319	0.725	0.023	7.53	129	2.024	2.201	4.968	7.747	0.827	0.022	7.49	94	2.02373	2.32688	4.12977	7.36856	0.799969	0.022265	7.5006	103.275
239	Spain	Central Pyrenees	La Esmoladera	48	9	4	10/7/2013	10	7	2013	31 T	254618	4723086	2190	90	27	0.662147	0.827	0.611	1.733	3.437	0.923	0.01	7.99	59.9	1.912	1.646	2.702	4.854	0.692	0.018	7.44	72.5	1.72754	1.47004	2.53726	4.6131	0.731272	0.0166399	7.5335	70.3579
240	Spain	Central Pyrenees	La Esmoladera	48	9	5	10/7/2013	10	7	2013	31 T	254609	4.72308e+06	2190	90	27	0.662147	1.51225	1.5405	2.019	4.38225	0.82375	0.0145	7.8025	81.75	1.6365	1.50275	3.0105	5.02575	0.81375	0.015	7.605	67.575	1.60643	1.51036	2.76639	4.87676	0.811176	0.0149	7.63468	70.6431
241	Spain	Central Pyrenees	La Esmoladera	49	10	1	10/7/2013	10	7	2013	31 T	255063	4722743	2186	90	11	0.731855	1.713	1.544	2.472	3.524	0.71	0.026	8.13	69.9	0.833	0.403	1.223	2.764	0.602	0.023	8.27	61.2	0.951806	0.557043	1.39162	2.86661	0.616581	0.023405	8.2511	62.3746
242	Spain	Central Pyrenees	La Esmoladera	49	10	2	10/7/2013	10	7	2013	31 T	255052	4722762	2186	90	11	0.731855	1.937	0.32	2.458	4.064	0.785	0.015	7.55	75.9	0.995	0.532	1.266	2.737	0.756	0.024	8.17	57.4	1.12218	0.503378	1.42693	2.91616	0.759915	0.0227849	8.08629	59.8977
243	Spain	Central Pyrenees	La Esmoladera	49	10	3	10/7/2013	10	7	2013	31 T	255086	4722744	2186	90	11	0.731855	2.649	2.64	3.856	4.558	0.635	0.026	7.8	106.6	0.484	0.303	1.16	1.6	0.572	0.024	7.94	50.3	0.884566	0.735389	1.65881	2.14729	0.583656	0.02437	7.9141	60.7166
244	Spain	Central Pyrenees	La Esmoladera	49	10	4	10/7/2013	10	7	2013	31 T	255067	4722769	2186	90	11	0.731855	2.134	2.65	2.84	6.473	0.664	0.024	7.54	85.8	0.904	1.08	0.973	2.436	0.643	0.014	8.37	48.9	1.07006	1.29197	1.22507	2.98104	0.645835	0.0153501	8.25794	53.8819
245	Spain	Central Pyrenees	La Esmoladera	49	10	5	10/7/2013	10	7	2013	31 T	255067	4.72275e+06	2186	90	11	0.731855	2.10825	1.7885	2.9065	4.65475	0.6985	0.02275	7.755	84.55	0.804	0.5795	1.1555	2.38425	0.64325	0.02125	8.1875	54.45	1.00715	0.771944	1.42561	2.72777	0.651497	0.0214775	8.12736	59.2177
246	Spain	Central Pyrenees	La Fueva	50	11	1	11/7/2013	11	7	2013	31 T	259764	4719157	1910	0	27	0.358368	4.796	4.098	9.707	18.001	1.205	0.03	7.44	126.8	2.571	2.175	4.471	9.28	0.879	0.028	7.37	80.1	3.0494	2.58847	5.5968	11.1551	0.949094	0.02843	7.38505	90.141
247	Spain	Central Pyrenees	La Fueva	50	11	2	11/7/2013	11	7	2013	31 T	259747	4719150	1910	0	27	0.358368	2.482	2.22	3.966	6.797	0.704	0.014	7.18	74.5	1.289	0.879	2.188	4.665	0.492	0.018	8.4	56	1.9571	1.62998	3.18371	5.85896	0.610724	0.0157599	7.71678	66.3603
248	Spain	Central Pyrenees	La Fueva	50	11	3	11/7/2013	11	7	2013	31 T	259754	4719175	1910	0	27	0.358368	2.466	1.036	2.711	5.265	0.637	0.011	7.33	64.4	1.196	0.738	2.23	4.725	0.587	0.013	7.49	42	1.56432	0.824424	2.3695	4.88161	0.601501	0.01242	7.4436	48.4963
249	Spain	Central Pyrenees	La Fueva	50	11	4	11/7/2013	11	7	2013	31 T	259737	4719163	1910	0	27	0.358368	1.921	1.243	2.932	6.051	0.699	0.01	7.1	57.4	1.251	0.722	2.186	4.739	0.604	0.014	7.44	40.3	1.47211	0.89394	2.43219	5.17199	0.635352	0.0126799	7.32779	45.9433
250	Spain	Central Pyrenees	La Fueva	50	11	5	11/7/2013	11	7	2013	31 T	259750	4.71916e+06	1910	0	27	0.358368	2.91625	2.14925	4.829	9.0285	0.81125	0.01625	7.2625	80.775	1.57675	1.1285	2.76875	5.85225	0.6405	0.01825	7.675	54.6	2.01073	1.4842	3.39555	6.76692	0.699168	0.0173225	7.4683	62.7353
251	Spain	Central Pyrenees	Punta Estiva	51	12	1	12/7/2013	12	7	2013	31 T	256549	4720650	2000	45	8	0.670063	2.848	1.366	3.174	7.134	0.808	0.017	7.48	71.7	1.789	1.112	2.801	6.767	0.866	0.011	7.6	63.1	2.04847	1.17423	2.89239	6.85692	0.851789	0.0124701	7.5706	65.2071
252	Spain	Central Pyrenees	Punta Estiva	51	12	2	12/7/2013	12	7	2013	31 T	256530	4720652	2000	45	8	0.670063	2.244	1.238	3.185	7.569	0.879	0.019	7.29	88.7	1.792	0.913	2.702	5.41	0.663	0.008	7.77	83.5	2.09936	1.134	3.03044	6.87814	0.809882	0.0154801	7.4436	87.0361
253	Spain	Central Pyrenees	Punta Estiva	51	12	3	12/7/2013	12	7	2013	31 T	256552	4720668	2000	45	8	0.670063	2.137	1.796	3.514	7.59	0.796	0.017	7.42	105.8	1.534	1.147	2.905	6.884	0.836	0.009	7.84	86.2	1.63651	1.25733	3.00853	7.00402	0.8292	0.0103601	7.7686	89.5321
254	Spain	Central Pyrenees	Punta Estiva	51	12	4	12/7/2013	12	7	2013	31 T	256533	4720672	2000	45	8	0.670063	2.005	1.126	2.921	6.614	0.837	0.015	7.53	77.5	1.324	0.734	2.473	6.118	0.774	0.015	7.79	67.5	1.49766	0.833964	2.58724	6.24448	0.790066	0.015	7.7237	70.0501
255	Spain	Central Pyrenees	Punta Estiva	51	12	5	12/7/2013	12	7	2013	31 T	256541	4.72066e+06	2000	45	8	0.670063	2.3085	1.3815	3.1985	7.22675	0.83	0.017	7.43	85.925	1.60975	0.9765	2.72025	6.29475	0.78475	0.01075	7.75	75.075	1.8205	1.09988	2.87965	6.74589	0.820234	0.0133276	7.62662	77.9563
256	Spain	Central Pyrenees	Punta Estiva	52	13	1	12/7/2013	12	7	2013	31 T	256164	4721035	1970	90	12	0.726905	2.281	0.858	2.554	5.612	0.544	0.019	7.43	55.9	1.461	0.543	1.796	4.135	0.523	0.028	7.91	68.4	1.62911	0.607578	1.9514	4.4378	0.527305	0.0261549	7.8116	65.8374
257	Spain	Central Pyrenees	Punta Estiva	52	13	2	12/7/2013	12	7	2013	31 T	256156	4721054	1970	90	12	0.726905	2.878	2.866	4.178	6.408	0.67	0.031	7.36	93.9	1.439	0.656	1.789	4.154	0.628	0.018	8	46.9	1.6189	0.932281	2.08766	4.43578	0.633251	0.0196252	7.91999	52.7757
258	Spain	Central Pyrenees	Punta Estiva	52	13	3	12/7/2013	12	7	2013	31 T	256181	4721047	1970	90	12	0.726905	2.807	2.006	4.729	8.261	0.672	0.021	7.38	84.7	1.966	1.115	2.889	5.816	0.62	0.015	7.8	72.4	2.19729	1.36004	3.39503	6.48841	0.634301	0.0166501	7.68449	75.7827
259	Spain	Central Pyrenees	Punta Estiva	52	13	4	12/7/2013	12	7	2013	31 T	256175	4721064	1970	90	12	0.726905	2.055	1.769	3.782	6.813	0.742	0.016	7.45	70	2.176	1.052	2.768	5.612	0.594	0.015	7.43	60.3	2.15059	1.20258	2.98096	5.86423	0.625083	0.01521	7.4342	62.3372
260	Spain	Central Pyrenees	Punta Estiva	52	13	5	12/7/2013	12	7	2013	31 T	256169	4721050	1970	90	12	0.726905	2.50525	1.87475	3.81075	6.7735	0.657	0.02175	7.405	76.125	1.7605	0.8415	2.3105	4.92925	0.59125	0.019	7.785	62	1.89897	1.02562	2.60376	5.30656	0.604985	0.0194101	7.71257	64.1832
261	Spain	Central Pyrenees	Pueyo de Mondiceto	53	14	1	13/7/2013	13	7	2013	31 T	254083	4723915	2365	45	14	0.835535	1.86	1.05	1.741	4.136	0.802	0.017	8.4	57.6	1.204	0.575	1.634	3.965	0.744	0.028	7.95	68	1.27288	0.624876	1.64524	3.98296	0.75009	0.026845	7.99725	66.908
262	Spain	Central Pyrenees	Pueyo de Mondiceto	53	14	2	13/7/2013	13	7	2013	31 T	254067	4723927	2365	45	14	0.835535	2.772	2.281	2.698	4.806	0.65	0.024	8.09	82.4	0.263	0.131	1.086	2.104	0.566	0.06	8.45	76.5	0.463733	0.303011	1.21497	2.32017	0.57272	0.0571198	8.4212	76.972
263	Spain	Central Pyrenees	Pueyo de Mondiceto	53	14	3	13/7/2013	13	7	2013	31 T	254095	4723927	2365	45	14	0.835535	1.523	1.134	1.416	3.542	0.761	0.016	8.03	62.9	0.916	0.467	1.225	2.774	0.688	0.032	8.38	62.5	1.01009	0.570386	1.25461	2.89304	0.699315	0.02952	8.32575	62.562
264	Spain	Central Pyrenees	Pueyo de Mondiceto	53	14	4	13/7/2013	13	7	2013	31 T	254079	4723939	2365	45	14	0.835535	2.112	1.813	2.429	4.031	0.724	0.018	8.13	63.7	0.401	0.146	0.927	2.11	0.723	0.029	8.7	45.2	0.674763	0.412723	1.16732	2.41736	0.72316	0.02724	8.6088	48.16
265	Spain	Central Pyrenees	Pueyo de Mondiceto	53	14	5	13/7/2013	13	7	2013	31 T	254081	4723927	2365	45	14	0.835535	2.06675	1.5695	2.071	4.12875	0.73425	0.01875	8.1625	66.65	0.696	0.32975	1.218	2.73825	0.68025	0.03725	8.37	63.05	0.855366	0.477749	1.32053	2.90338	0.686321	0.0351812	8.33825	63.6505
266	Spain	Central Pyrenees	Pueyo de Mondiceto	54	15	1	13/7/2013	13	7	2013	30 T	745827	4724068	2330	22.5	8	0.821949	2.805	1.883	3.716	5.96	0.781	0.015	7.87	103.8	1.12	0.535	1.556	3.384	0.478	0.02	8.41	58.6	1.41488	0.770907	1.93401	3.83481	0.531027	0.019125	8.3155	66.5102
267	Spain	Central Pyrenees	Pueyo de Mondiceto	54	15	2	13/7/2013	13	7	2013	30 T	745807	4724066	2330	22.5	8	0.821949	2.795	2.883	3.329	5.159	0.713	0.03	7.88	85.8	1.968	2.187	3.335	6.726	0.697	0.018	8.17	69.4	2.17062	2.35753	3.33353	6.34207	0.70092	0.0209401	8.09895	73.4181
268	Spain	Central Pyrenees	Pueyo de Mondiceto	54	15	3	13/7/2013	13	7	2013	30 T	745828	4724086	2330	22.5	8	0.821949	1.365	0.704	1.812	2.67	0.538	0.014	8.06	46.4	0.698	0.4	1.177	2.918	0.732	0.018	8.63	50.4	0.811397	0.451683	1.28496	2.87584	0.699018	0.01732	8.53309	49.72
269	Spain	Central Pyrenees	Pueyo de Mondiceto	54	15	4	13/7/2013	13	7	2013	30 T	745806	4724086	2330	22.5	8	0.821949	2.404	2.324	2.411	3.83	0.696	0.034	7.86	93.3	1.021	0.645	1.652	3.051	0.849	0.015	8.38	58.6	1.35293	1.04798	1.83417	3.23797	0.812279	0.0195602	8.2552	66.9283
270	Spain	Central Pyrenees	Pueyo de Mondiceto	54	15	5	13/7/2013	13	7	2013	30 T	745817	4.72408e+06	2330	22.5	8	0.821949	2.34225	1.9485	2.817	4.40475	0.682	0.02325	7.9175	82.325	1.20175	0.94175	1.93	4.01975	0.689	0.01775	8.3975	59.25	1.43746	1.15702	2.09667	4.07267	0.685811	0.0192363	8.30068	64.1442
271	Spain	Central Pyrenees	Pueyo de Mondiceto	55	16	1	13/7/2013	13	7	2013	30 T	745744	4724250	2240	0	17	0.515038	2.99	2.707	3.787	4.995	0.68	0.025	7.82	152.3	0.72	0.399	0.921	2.848	0.541	0.011	8.34	55.5	1.15133	0.837548	1.46557	3.25596	0.567412	0.0136602	8.24119	73.8932
272	Spain	Central Pyrenees	Pueyo de Mondiceto	55	16	2	13/7/2013	13	7	2013	30 T	745726	4724257	2240	0	17	0.515038	1.827	0.755	1.808	2.246	0.582	0.015	8.28	66.2	0.747	0.248	0.87	1.688	0.548	0.011	8.39	57.7	1.02781	0.379824	1.11389	1.83308	0.55684	0.01204	8.3614	59.9101
273	Spain	Central Pyrenees	Pueyo de Mondiceto	55	16	3	13/7/2013	13	7	2013	30 T	745733	4724276	2240	0	17	0.515038	1.773	1.468	2.619	3.192	0.662	0.011	8.17	77.7	1.143	0.416	1.365	2.57	0.764	0.013	8.31	58.5	1.24066	0.579068	1.55938	2.66641	0.748189	0.01269	8.2883	61.4762
274	Spain	Central Pyrenees	Pueyo de Mondiceto	55	16	4	13/7/2013	13	7	2013	30 T	745717	4724272	2240	0	17	0.515038	0.968	0.388	1.375	2.229	0.622	0.009	8.34	70.2	1.373	0.461	1.499	2.363	0.618	0.01	8.25	59.4	1.21505	0.432529	1.45064	2.31074	0.61956	0.00960999	8.2851	63.6121
275	Spain	Central Pyrenees	Pueyo de Mondiceto	55	16	5	13/7/2013	13	7	2013	30 T	745730	4.72426e+06	2240	0	17	0.515038	1.8895	1.3295	2.39725	3.1655	0.6365	0.015	8.1525	91.6	0.99575	0.381	1.16375	2.36725	0.61775	0.01125	8.3225	57.775	1.15871	0.557242	1.39737	2.51655	0.623	0.012	8.294	64.7229
276	Spain	Central Pyrenees	La Pedricadora	56	17	1	15/7/2013	15	7	2013	31 T	255922	4723559	2050	22.5	20	0.486892	2.363	3.009	3.766	5.349	0.514	0.026	7.98	124.5	0.994	0.542	1.302	2.642	0.459	0.009	8.39	58.8	1.09669	0.727047	1.48682	2.84505	0.463125	0.0102752	8.35925	63.7281
277	Spain	Central Pyrenees	La Pedricadora	56	17	2	15/7/2013	15	7	2013	31 T	255930	4723547	2050	22.5	20	0.486892	2.467	1.862	2.91	4.202	0.482	0.013	7.88	79.1	1.246	0.844	1.883	3.204	0.475	0.01	8.35	59.3	1.48411	1.04253	2.08328	3.39862	0.476365	0.010585	8.25834	63.1613
278	Spain	Central Pyrenees	La Pedricadora	56	17	3	15/7/2013	15	7	2013	31 T	255909	4723549	2050	22.5	20	0.486892	2.496	1.775	2.351	3.51	0.474	0.021	8.08	87.9	2.167	1.698	1.834	2.596	0.47	0.012	8.19	69.4	2.20648	1.70724	1.89605	2.70569	0.47048	0.0130801	8.1768	71.6203
279	Spain	Central Pyrenees	La Pedricadora	56	17	4	15/7/2013	15	7	2013	31 T	255927	4723531	2050	22.5	20	0.486892	2.806	2.146	3.299	4.083	0.501	0.016	7.89	91.6	1.4569	0.568	1.028	1.603	0.438	0.015	8.46	53.3	0.112271	0.631137	1.11886	1.70223	0.440521	0.01504	8.43719	54.8324
280	Spain	Central Pyrenees	La Pedricadora	56	17	5	15/7/2013	15	7	2013	31 T	255922	4.72355e+06	2050	22.5	20	0.486892	2.533	2.198	3.0815	4.286	0.49275	0.019	7.9575	95.775	1.46598	0.913	1.51175	2.51125	0.4605	0.0115	8.3475	60.2	1.22489	1.02699	1.64625	2.6629	0.462623	0.0122451	8.3079	63.3355
281	Spain	Central Pyrenees	Güerdios	57	18	1	15/7/2013	15	7	2013	31 T	255704	4722112	1890	112.5	23	0.584016	2.473	2.008	2.777	4.055	0.554	0.02	7.68	90.2	0.749	0.5	1.057	1.767	0.498	0.032	8.43	59.7	1.18863	0.884551	1.49561	2.35046	0.51228	0.0289399	8.23874	67.4777
282	Spain	Central Pyrenees	Güerdios	57	18	2	15/7/2013	15	7	2013	31 T	255781	4722126	1890	112.5	23	0.584016	2.009	1.946	3.007	4.545	0.634	0.023	7.83	107.9	0.923	0.646	1.188	1.819	0.531	0.027	8.26	69	1.18908	0.964509	1.63367	2.48689	0.556236	0.02602	8.15465	78.5308
283	Spain	Central Pyrenees	Güerdios	57	18	3	15/7/2013	15	7	2013	31 T	255799	4722109	1890	112.5	23	0.584016	2.039	1.239	2.415	3.471	0.524	0.018	7.99	94.7	0.607	0.254	1.018	1.724	0.518	0.033	8.16	66.6	0.99365	0.519957	1.3952	2.1957	0.51962	0.0289499	8.1141	74.1872
284	Spain	Central Pyrenees	Güerdios	57	18	4	15/7/2013	15	7	2013	31 T	255802	4722121	1890	112.5	23	0.584016	2.205	1.821	2.443	3.183	0.5	0.044	7.6	99.7	0.942	0.61	1.195	1.942	0.497	0.02	8.51	58.2	1.20093	0.858265	1.45085	2.19641	0.497615	0.0249202	8.32344	66.7078
285	Spain	Central Pyrenees	Güerdios	57	18	5	15/7/2013	15	7	2013	31 T	255772	4722117	1890	112.5	23	0.584016	2.1815	1.7535	2.6605	3.8135	0.553	0.02625	7.775	98.125	0.80525	0.5025	1.1145	1.813	0.511	0.028	8.34	63.375	1.14307	0.80682	1.49383	2.30737	0.521438	0.0272075	8.20773	71.7259
286	Spain	Central Pyrenees	La Cuta	58	19	1	15/7/2013	15	7	2013	30 T	740845	4724772	2160	90	12	0.726905	2.693	2.541	3.184	5.014	0.434	0.054	7.22	64.5	1.99	0.786	2.076	3.612	0.424	0.021	7.83	46.6	2.18333	1.26865	2.38071	3.99757	0.42675	0.0300754	7.66224	51.5227
287	Spain	Central Pyrenees	La Cuta	58	19	2	16/7/2013	16	7	2013	30 T	740852	4724754	2160	90	12	0.726905	2.179	1.768	2.323	4.375	0.498	0.035	7.68	37.4	1.225	0.946	1.54	2.821	0.48	0.043	7.97	39.6	1.44443	1.13507	1.7201	3.17844	0.48414	0.0411599	7.9033	39.094
288	Spain	Central Pyrenees	La Cuta	58	19	3	16/7/2013	16	7	2013	30 T	740829	4724769	2160	90	12	0.726905	3.136	2.553	4.201	5.427	0.622	0.038	6.73	63	2.331	1.129	2.851	4.536	0.632	0.031	7.49	39.7	2.71339	1.80542	3.49227	4.95924	0.62725	0.0343251	7.12899	50.7678
289	Spain	Central Pyrenees	La Cuta	58	19	4	16/7/2013	16	7	2013	30 T	740833	4724746	2160	90	12	0.726905	2.452	2.656	3.706	5.777	0.661	0.046	6.97	91	1.843	0.928	2.421	4.266	0.567	0.044	7.33	40.6	2.15968	1.82657	3.08921	5.05173	0.615881	0.04504	7.1428	66.8084
290	Spain	Central Pyrenees	La Cuta	58	19	5	16/7/2013	16	7	2013	30 T	740840	4.72476e+06	2160	90	12	0.726905	2.615	2.3795	3.3535	5.14825	0.55375	0.04325	7.15	63.975	1.84725	0.94725	2.222	3.80875	0.52575	0.03475	7.655	41.625	2.12521	1.50893	2.67057	4.29674	0.538505	0.0376501	7.45933	52.0482
291	Spain	Central Pyrenees	Puerto de Bujaruelo	59	20	1	17/7/2013	17	7	2013	30 T	740609	4732265	2290	0	34	0.241922	1.782	0.625	2.171	2.44	0.368	0.031	7.88	55.5	1.926	0.794	2.02	2.455	0.469	0.02	7.9	57.9	1.91736	0.783859	2.02906	2.4541	0.462939	0.0206601	7.8988	57.756
292	Spain	Central Pyrenees	Puerto de Bujaruelo	59	20	2	17/7/2013	17	7	2013	30 T	740609	4732265	2290	0	34	0.241922	0.556	0.111	0.567	0.677	0.224	0.007	8.45	43	0.703	0.209	0.683	0.704	0.199	0.031	8.3	38.8	0.702998	0.208999	0.682998	0.704	0.199	0.0309997	8.3	38.8001
293	Spain	Central Pyrenees	Puerto de Bujaruelo	59	20	3	17/7/2013	17	7	2013	30 T	740609	4732265	2290	0	34	0.241922	1.119	0.97	1.749	2.716	0.467	0.033	8.2	54.6	1.097	0.271	1.548	2.65	0.61	0.036	8.15	49.7	1.09788	0.298966	1.55604	2.65264	0.604279	0.03588	8.152	49.896
294	Spain	Central Pyrenees	Puerto de Bujaruelo	59	20	4	17/7/2013	17	7	2013	30 T	740609	4732265	2290	0	34	0.241922	1.025	1.318	1.103	2.025	0.309	0.031	8.27	54.4	0.932	0.237	0.934	1.278	0.353	0.02	8.19	34.7	0.942695	0.361319	0.953436	1.36391	0.34794	0.021265	8.1992	36.9656
295	Spain	Central Pyrenees	Puerto de Bujaruelo	59	20	5	17/7/2013	17	7	2013	30 T	740609	4732265	2290	0	34	0.241922	1.1205	0.756	1.3975	1.9645	0.342	0.0255	8.2	51.875	1.1645	0.37775	1.29625	1.77175	0.40775	0.02675	8.135	45.275	1.16523	0.413286	1.30538	1.79366	0.40354	0.0272012	8.1375	45.8544
296	Spain	Central Pyrenees	Cuello Gordo	60	21	1	1/7/2014	1	7	2014	31 T	254751	4724569	2160	350	15	0.54727	1.007	1.69	3.312	2.911	0.454	0.016	7.78	177.1	0.915	0.643	3.136	2.723	0.437	0.008	8.03	200.2	0.93892	0.915225	3.18176	2.77188	0.44142	0.01008	7.965	194.194
297	Spain	Central Pyrenees	Cuello Gordo	60	21	2	1/7/2014	1	7	2014	31 T	254751	4724569	2160	350	15	0.54727	2.067	2.005	3.711	2.779	0.432	0.011	7.65	157.5	0.72	0.406	2.37	2.803	0.492	0.003	8.04	186.8	1.15105	0.917698	2.79913	2.79532	0.472799	0.00556009	7.9152	177.424
298	Spain	Central Pyrenees	Cuello Gordo	60	21	3	1/7/2014	1	7	2014	31 T	254751	4724569	2160	350	15	0.54727	1.527	1.231	3.059	2.625	0.456	0.01	7.89	132.9	0.722	0.403	1.624	2.76	0.538	0.007	8.08	156.4	0.96351	0.65141	2.05452	2.7195	0.513399	0.00790004	8.023	149.35
299	Spain	Central Pyrenees	Cuello Gordo	60	21	4	1/7/2014	1	7	2014	31 T	254751	4724569	2160	350	15	0.54727	1.462	1.182	2.455	3.043	0.439	0.01	7.8	129.4	0.87	0.199	1.991	2.656	0.49	0.009	8.1	145.2	1.02393	0.454594	2.11165	2.75663	0.476739	0.00926001	8.022	141.092
300	Spain	Central Pyrenees	Cuello Gordo	60	21	5	1/7/2014	1	7	2014	31 T	254751	4724569	2160	350	15	0.54727	1.51575	1.527	3.13425	2.8395	0.44525	0.01175	7.78	149.225	0.80675	0.41275	2.28025	2.7355	0.48925	0.00675	8.0625	172.15	1.01935	0.734732	2.53676	2.76083	0.476089	0.00820004	7.9813	165.515
301	Spain	Central Pyrenees	Cuello Gordo	61	22	1	3/7/2014	3	7	2014	31 T	254299	4724612	2225	70	16	0.651275	1.347	0.674	1.342	1.84	0.473	0.007	7.91	139	0.524	0.223	1.525	1.715	0.446	0.01	8.16	96.9	0.737996	0.340269	1.47742	1.7475	0.453021	0.00921994	8.095	107.847
302	Spain	Central Pyrenees	Cuello Gordo	61	22	2	3/7/2014	3	7	2014	31 T	254309	4724594	2225	70	16	0.651275	1.063	0.5	1.854	1.935	0.459	0.01	7.99	135.8	0.684	0.272	1.785	1.977	0.541	0.007	7.71	98	0.737066	0.303923	1.79466	1.97112	0.529519	0.00742005	7.7492	103.293
303	Spain	Central Pyrenees	Cuello Gordo	61	22	3	3/7/2014	3	7	2014	31 T	254320	4724619	2225	70	16	0.651275	1.907	2.14	3.754	3.041	0.571	0.016	7.72	165.7	0.632	0.269	1.616	2.405	0.573	0.007	8.03	106.3	1.16752	1.05485	2.514	2.67213	0.57216	0.0107802	7.89979	131.249
304	Spain	Central Pyrenees	Cuello Gordo	61	22	4	3/7/2014	3	7	2014	31 T	254320	4724599	2225	70	16	0.651275	1.369	1.114	2.721	2.395	0.553	0.012	7.95	117.4	0.428	0.245	1.638	1.204	0.406	0.006	8.05	105.3	0.658557	0.457916	1.90335	1.49581	0.442017	0.00747008	8.0255	108.265
305	Spain	Central Pyrenees	Cuello Gordo	61	22	5	3/7/2014	3	7	2014	31 T	254312	4724606	2225	70	16	0.651275	1.4215	1.107	2.41775	2.30275	0.514	0.01125	7.8925	139.475	0.567	0.25225	1.641	1.82525	0.4915	0.0075	7.9875	101.625	0.825286	0.539241	1.92236	1.97164	0.499179	0.00872256	7.94237	112.663
306	Spain	Central Pyrenees	Torre de Góriz	62	23	1	5/7/2014	5	7	2014	31 T	256925	4727043	2370	225	25	0.873478	0.882	0.689	2.049	1.223	0.365	0.013	8.14	125.9	0.573	0.197	0.792	0.993	0.42	0.009	8.52	70.8	0.585361	0.216682	0.842285	1.0022	0.4178	0.00916002	8.5048	73.0042
307	Spain	Central Pyrenees	Torre de Góriz	62	23	2	5/7/2014	5	7	2014	31 T	256939	4757032	2370	225	25	0.873478	0.35	0.176	0.484	0.693	0.375	0.009	8.3	102.9	0.131	0.074	0.538	0.484	0.277	0.008	8.4	68.1	0.132096	0.0745104	0.53773	0.485046	0.27749	0.008005	8.3995	68.2741
308	Spain	Central Pyrenees	Torre de Góriz	62	23	3	5/7/2014	5	7	2014	31 T	256913	4727030	2370	225	25	0.873478	0.712	0.271	0.603	0.572	0.312	0.009	8.25	90.8	0.059	0.014	0.456	0.657	0.43	0.007	8.35	88.9	0.072062	0.0191408	0.45894	0.6553	0.42764	0.00704001	8.348	88.938
309	Spain	Central Pyrenees	Torre de Góriz	62	23	4	5/7/2014	5	7	2014	31 T	256932	4727020	2370	225	25	0.873478	0.882	0.331	1.341	1.031	0.412	0.007	8.13	118.8	0.164	0.036	0.478	0.592	0.406	0.008	8.3	89.3	0.192721	0.0478003	0.512521	0.60956	0.40624	0.00796	8.2932	90.48
310	Spain	Central Pyrenees	Torre de Góriz	62	23	5	5/7/2014	5	7	2014	31 T	256927	4.73453e+06	2370	225	25	0.873478	0.7065	0.36675	1.11925	0.87975	0.366	0.0095	8.205	109.6	0.23175	0.08025	0.566	0.6815	0.38325	0.008	8.3925	79.275	0.24556	0.0895334	0.587869	0.688027	0.382292	0.00804126	8.38637	80.1741
311	Spain	Central Pyrenees	Punta de las Olas	63	24	1	8/7/2014	8	7	2014	31 T	257732	4727257	2530	195	15	0.885105	2.798	1.754	4.916	4.253	0.644	0.014	7.37	258	1.02	0.803	2.388	2.854	0.662	0.009	7.96	107.1	1.34005	0.974185	2.84305	3.10583	0.65876	0.00990002	7.8538	134.263
312	Spain	Central Pyrenees	Punta de las Olas	63	24	2	8/7/2014	8	7	2014	31 T	257740	4727250	2530	195	15	0.885105	2.872	2.152	5.277	5.399	0.803	0.013	7.4	289	0.955	0.458	3.782	4.847	1.054	0.008	7.66	106.7	1.44385	0.889982	4.16324	4.98776	0.989993	0.00927503	7.5937	153.188
313	Spain	Central Pyrenees	Punta de las Olas	63	24	3	8/7/2014	8	7	2014	31 T	257725	4727236	2530	195	15	0.885105	1.354	1.054	2.995	2.146	0.511	0.017	7.83	157.4	0.524	0.379	1.69	1.969	0.725	0.01	8.05	108.1	0.569651	0.416126	1.76178	1.97874	0.71323	0.010385	8.0379	110.812
314	Spain	Central Pyrenees	Punta de las Olas	63	24	4	8/7/2014	8	7	2014	31 T	257725	4727236	2530	195	15	0.885105	1.963	1.681	5.004	4.786	0.795	0.014	7.62	210	1.278	0.705	3.97	4.57	0.857	0.006	7.69	139.3	1.3739	0.841647	4.11477	4.60024	0.84832	0.00712006	7.6802	149.198
315	Spain	Central Pyrenees	Punta de las Olas	63	24	5	8/7/2014	8	7	2014	31 T	257730	4.72724e+06	2530	195	15	0.885105	2.24675	1.66025	4.548	4.146	0.68825	0.0145	7.555	228.6	0.94425	0.58625	2.9575	3.56	0.8245	0.00825	7.84	115.3	1.18186	0.780485	3.22071	3.66814	0.802576	0.00917003	7.7914	136.865
316	Spain	Central Pyrenees	Torre de Góriz	64	25	1	8/7/2014	8	7	2014	31 T	257206	4727145	2450	182	22	0.93954	2.205	1.756	2.756	1.655	0.331	0.028	8.13	91.4	0.582	0.309	1.036	1.169	0.404	0.009	8.03	107.3	0.833578	0.533297	1.30261	1.24433	0.392684	0.0119452	8.0455	104.835
317	Spain	Central Pyrenees	Torre de Góriz	64	25	2	8/7/2014	8	7	2014	31 T	257206	4727145	2450	182	22	0.93954	2.38	0.698	3.079	2.734	0.51	0.026	7.61	275	0.791	0.186	1.655	1.829	0.528	0.008	8.02	127.8	1.38689	0.378005	2.18901	2.16838	0.52125	0.0147502	7.86625	183.001
318	Spain	Central Pyrenees	Torre de Góriz	64	25	3	8/7/2014	8	7	2014	31 T	257206	4727145	2450	182	22	0.93954	1.311	0.451	1.584	2.084	0.503	0.01	7.98	152.5	0.465	0.226	1.09	0.966	0.367	0.005	8.02	84.6	0.558061	0.25075	1.14434	1.08898	0.38196	0.00555001	8.0156	92.0691
319	Spain	Central Pyrenees	Torre de Góriz	64	25	4	8/7/2014	8	7	2014	31 T	257206	4727145	2450	182	22	0.93954	1.589	1.037	3.209	3.9	0.715	0.015	7.82	172.3	0.46	0.11	1.214	1.037	0.382	0.007	8.02	89.2	0.595486	0.221245	1.45341	1.38057	0.421962	0.00796004	7.996	99.1724
320	Spain	Central Pyrenees	Torre de Góriz	64	25	5	8/7/2014	8	7	2014	31 T	257206	4727145	2450	182	22	0.93954	1.87125	0.9855	2.657	2.59325	0.51475	0.01975	7.885	172.8	0.5745	0.20775	1.24875	1.25025	0.42025	0.00725	8.0225	102.225	0.843504	0.345824	1.52234	1.47057	0.429464	0.0100513	7.98084	119.77
321	Spain	Central Pyrenees	Sierra Custodia	65	26	1	9/7/2014	9	7	2014	31 T	255769	4725010	2371	286	26	0.587082	1.082	1.431	2.168	2.192	0.624	0.007	7.22	117.5	0.434	0.289	0.966	1.388	0.639	0.01	8.18	89.2	0.508523	0.420335	1.10423	1.48046	0.637275	0.00965499	8.0696	92.4546
322	Spain	Central Pyrenees	Sierra Custodia	65	26	2	9/7/2014	9	7	2014	31 T	255745	4724997	2371	286	26	0.587082	2.055	2.191	3.661	3.177	0.611	0.024	7.13	212	0.52	0.18	1.038	1.337	0.463	0.006	8.12	90.1	0.750265	0.48167	1.43148	1.61302	0.485201	0.00870018	7.97149	108.386
323	Spain	Central Pyrenees	Sierra Custodia	65	26	3	9/7/2014	9	7	2014	31 T	255745	4724997	2371	286	26	0.587082	0.885	0.864	1.432	1.787	0.584	0.009	7.46	86.9	0.528	0.204	0.94	1.883	0.94	0.011	7.87	81.4	0.560131	0.263402	0.984281	1.87436	0.907959	0.01082	7.8331	81.895
324	Spain	Central Pyrenees	Sierra Custodia	65	26	4	9/7/2014	9	7	2014	31 T	255745	4724997	2371	286	26	0.587082	4.078	3.603	4.91	3.788	0.613	0.021	7.31	291	0.355	0.232	0.985	1.076	0.668	0.006	7.59	54.8	1.11823	0.923072	1.78964	1.63197	0.656725	0.00907508	7.5326	103.222
325	Spain	Central Pyrenees	Sierra Custodia	65	26	5	9/7/2014	9	7	2014	31 T	255751	4.725e+06	2371	286	26	0.587082	2.025	2.02225	3.04275	2.736	0.608	0.01525	7.28	176.85	0.45925	0.22625	0.98225	1.421	0.6775	0.00825	7.94	78.875	0.734288	0.52212	1.32741	1.64995	0.67179	0.00956256	7.8517	96.4895
326	Spain	Central Pyrenees	Punta Custodia	66	27	1	11/7/2014	11	7	2014	31 T	256772	4726464	2480	30	21	0.453991	0.951	1.211	2.033	1.577	0.584	0.011	7.8	135.5	0.445	0.215	1.23	1.439	0.768	0.007	8.04	107.1	0.630704	0.580535	1.5247	1.48965	0.700471	0.00846801	7.95192	117.523
327	Spain	Central Pyrenees	Punta Custodia	66	27	2	11/7/2014	11	7	2014	31 T	256752	4726470	2480	30	21	0.453991	0.621	0.508	1.928	1.585	0.68	0.012	7.76	150.3	0.15	0.043	1.033	0.881	0.699	0.007	8.27	86.4	0.272931	0.164365	1.2666	1.06474	0.694041	0.00830501	8.13689	103.078
328	Spain	Central Pyrenees	Punta Custodia	66	27	3	11/7/2014	11	7	2014	31 T	256764	4726483	2480	30	21	0.453991	0.564	0.37	1.13	1.482	0.718	0.018	7.91	109.9	0.329	0.27	0.857	1.247	0.73	0.012	8.11	91.2	0.38352	0.2932	0.920336	1.30152	0.727216	0.013392	8.0636	95.5384
329	Spain	Central Pyrenees	Punta Custodia	66	27	4	11/7/2014	11	7	2014	31 T	256773	4726472	2480	30	21	0.453991	1.043	0.502	1.855	2.114	0.748	0.017	7.71	167.3	0.248	0.242	0.704	0.938	0.606	0.005	7.95	94.5	0.567592	0.346521	1.1667	1.41075	0.663084	0.00982402	7.85352	123.766
330	Spain	Central Pyrenees	Punta Custodia	66	27	5	11/7/2014	11	7	2014	31 T	256765	4.72647e+06	2480	30	21	0.453991	0.79475	0.64775	1.7365	1.6895	0.6825	0.0145	7.795	140.75	0.293	0.1925	0.956	1.12625	0.70075	0.00775	8.0925	94.8	0.463687	0.346155	1.21958	1.31667	0.696203	0.00999726	8.00148	109.976
331	Chile	Central Andes	Paso Pehuenche	67	1	1	15/1/2014	15	1	2014	19 H	373398	6017635	2666	225	2.5	0.790118	1.10295	0.79679	1.63482	0.690655	0.374286	0.016129	5.51	17.75	0.497077	0.49671	1.11824	0.60131	0.443091	0.016475	5.83	34.5	0.511618	0.503912	1.13063	0.603454	0.44144	0.0164667	5.82232	34.098
332	Chile	Central Andes	Paso Pehuenche	67	1	2	15/1/2014	15	1	2014	19 H	373398	6017635	2666	225	2.5	0.790118	1.91485	1.18365	1.87844	0.436148	0.193699	0.0168708	6.52	26.1	0.30053	0.0878091	0.956837	0.581382	0.472494	0.00451539	5.75	9.76	0.334431	0.110822	0.976191	0.578332	0.466639	0.00477485	5.76617	10.1031
333	Chile	Central Andes	Paso Pehuenche	67	1	3	15/1/2014	15	1	2014	19 H	373388	6017616	2666	225	2.5	0.790118	1.10557	0.24221	1.32751	0.473444	0.397457	0.0179991	6.27	17.57	0.436609	0.0581288	1.01784	0.311658	0.270717	0.00493499	6.22	9.28	0.460023	0.0645717	1.02867	0.317321	0.275153	0.00539224	6.22175	9.57015
334	Chile	Central Andes	Paso Pehuenche	67	1	4	15/1/2014	15	1	2014	19 H	373406	6017604	2666	225	2.5	0.790118	1.39981	0.450692	1.53901	0.825175	0.521302	0.0141881	5.89	23.9	0.521431	0.113776	1.26694	0.615498	0.432412	0.00417655	5.83	8.88	0.545147	0.122873	1.27428	0.62116	0.434812	0.00444686	5.83162	9.28554
335	Chile	Central Andes	Paso Pehuenche	67	1	5	15/1/2014	15	1	2014	19 H	373407	6017619	2666	225	2.5	0.790118	1.3808	0.668336	1.59495	0.606355	0.371686	0.0162968	6.0475	21.33	0.438912	0.189106	1.08996	0.527462	0.404678	0.00752547	5.9075	15.605	0.462805	0.200545	1.10245	0.530067	0.404511	0.00777015	5.91047	15.7642
336	Chile	Central Andes	Paso Pehuenche	68	2	1	15/1/2014	15	1	2014	19 H	373489	6017571	2645	202	6	0.747619	0.596711	0.161978	0.892522	0.260305	0.401772	0.00530558	5.98	10.48	0.370875	0.0976982	0.759503	0.215152	0.360166	0.00511181	5.94	9.78	0.383183	0.101202	0.766752	0.217612	0.362434	0.00512237	5.94218	9.81815
337	Chile	Central Andes	Paso Pehuenche	68	2	2	15/1/2014	15	1	2014	19 H	373489	6017571	2645	202	6	0.747619	0.01981	0.233661	0.801714	0.285166	0.370811	0.00916757	6	12.77	0.232007	0.101767	0.700514	0.169002	0.303083	0.00832754	5.97	8.47	0.212697	0.113769	0.709724	0.179573	0.309246	0.00840398	5.97273	8.8613
338	Chile	Central Andes	Paso Pehuenche	68	2	3	15/1/2014	15	1	2014	19 H	373484	6017553	2645	202	6	0.747619	1.27379	0.114085	1.24774	0.713671	0.581018	0.00983865	6.14	31.6	0.144823	0.0463078	0.61534	0.114603	0.460957	0.00466271	6.43	12.69	1.07905	0.102393	1.13865	0.610332	0.560308	0.0089458	6.19003	28.338
339	Chile	Central Andes	Paso Pehuenche	68	2	4	15/1/2014	15	1	2014	19 H	373503	6017548	2645	202	6	0.747619	0.324305	0.265444	0.886394	0.22016	0.361791	0.00638941	6.07	13.12	0.161898	0.052578	0.770593	0.188702	0.338002	0.00476886	6.09	10.9	0.169044	0.0619441	0.775688	0.190086	0.339048	0.00484016	6.08912	10.9977
340	Chile	Central Andes	Paso Pehuenche	68	2	5	15/1/2014	15	1	2014	19 H	373499	6.01756e+06	2645	202	6	0.747619	0.553655	0.193792	0.957092	0.369826	0.428848	0.0076753	6.0475	16.9925	0.227401	0.0745877	0.711488	0.171865	0.365552	0.00571773	6.1075	10.46	0.460992	0.094827	0.847703	0.299401	0.392759	0.00682808	6.04851	14.5038
341	Chile	Central Andes	Paso Pehuenche	69	3	1	16/1/2014	16	1	2014	19 H	374724	6017078	2628	285	8	0.809017	0.31268	1.07362	1.61655	0.888343	0.581983	0.0263866	6.98	23.2	0.701973	0.237589	0.880722	0.27447	0.441573	0.00782876	6.45	13.48	0.608348	0.438655	1.05769	0.422106	0.475342	0.0122919	6.57747	15.8177
342	Chile	Central Andes	Paso Pehuenche	69	3	2	16/1/2014	16	1	2014	19 H	374724	6017078	2628	285	8	0.809017	1.65763	0.704093	1.60775	0.774439	0.476918	0.0114278	5.91	17.71	0.579523	0.251225	0.983726	0.579381	0.681638	0.00754301	6.07	8.68	0.648522	0.280209	1.02366	0.591865	0.668536	0.00779164	6.05976	9.25792
343	Chile	Central Andes	Paso Pehuenche	69	3	3	16/1/2014	16	1	2014	19 H	374711	6017060	2628	285	8	0.809017	3.19709	1.53401	1.91403	1.02762	0.600019	0.0320366	6.98	34.5	0.683254	0.393203	0.758496	0.161124	0.28155	0.00618041	6.61	10.11	1.15334	0.606534	0.97458	0.32316	0.341104	0.0110155	6.67919	14.6709
344	Chile	Central Andes	Paso Pehuenche	69	3	4	16/1/2014	16	1	2014	19 H	374726	6017050	2628	285	8	0.809017	1.30495	0.718098	1.72689	0.764471	0.539576	0.00974038	6.03	25.5	0.513591	0.284346	0.968842	0.425306	0.448729	0.00682571	6.1	11.91	0.599058	0.331191	1.05071	0.461936	0.45854	0.0071405	6.09244	13.3777
345	Chile	Central Andes	Paso Pehuenche	69	3	5	16/1/2014	16	1	2014	19 H	374732	6017063	2628	285	8	0.809017	1.61809	1.00746	1.71631	0.863719	0.549624	0.0198978	6.475	25.2275	0.619585	0.291591	0.897947	0.36007	0.463372	0.00709447	6.3075	11.045	0.752317	0.414147	1.02666	0.449767	0.48588	0.00955989	6.35221	13.2811
346	Chile	Central Andes	Paso Pehuenche	70	4	1	16/1/2014	16	1	2014	19 H	373915	6016918	2590	86	12	0.799863	1.07666	0.575007	1.14099	0.552565	0.680466	0.00752247	6.08	10.66	0.401964	0.298367	0.84452	0.231642	0.47358	0.00594004	5.94	11.14	0.448518	0.317455	0.864977	0.253786	0.487855	0.00604923	5.94966	11.1069
347	Chile	Central Andes	Paso Pehuenche	70	4	2	16/1/2014	16	1	2014	19 H	373915	6016918	2590	86	12	0.799863	1.04688	0.864818	1.42658	0.513196	0.453092	0.017168	6.2	16.86	0.149533	0.188529	0.698769	0.15605	0.367157	0.00622096	5.8	7.9	0.200233	0.226739	0.739891	0.176229	0.372012	0.00683947	5.8226	8.40624
348	Chile	Central Andes	Paso Pehuenche	70	4	3	16/1/2014	16	1	2014	19 H	373938	6016914	2590	86	12	0.799863	0.985952	0.482142	1.23752	0.319441	0.266753	0.00998199	6.05	13.81	0.492258	0.17421	0.858921	0.331629	0.523058	0.00469892	5.92	8.43	0.544343	0.206697	0.898863	0.330343	0.496018	0.00525629	5.93372	8.99759
349	Chile	Central Andes	Paso Pehuenche	70	4	4	16/1/2014	16	1	2014	19 H	373933	6016891	2590	86	12	0.799863	0.933047	0.455058	1.05736	0.255649	0.197211	0.00765073	5.91	13.45	0.340891	0.141914	0.781727	0.326305	0.547202	0.00554451	5.85	9.49	0.405436	0.176047	0.811771	0.318604	0.509053	0.00577409	5.85654	9.92164
350	Chile	Central Andes	Paso Pehuenche	70	4	5	16/1/2014	16	1	2014	19 H	373916	6.0169e+06	2590	86	12	0.799863	1.01063	0.594256	1.21561	0.410213	0.399381	0.0105808	6.06	13.695	0.346162	0.200755	0.795985	0.261407	0.477749	0.00560111	5.8775	9.24	0.399633	0.231735	0.828876	0.26974	0.466234	0.00597977	5.89063	9.60809
351	Chile	Central Andes	Paso Pehuenche	71	5	1	17/1/2014	17	1	2014	19 H	374531	6017023	2585	325	15	0.906068	1.79222	0.842886	1.21414	0.435884	0.473025	0.0431936	6.4	54.9	1.41279	0.433546	0.937714	0.204401	0.280052	0.00732527	6.32	10.9	1.46799	0.493105	0.977934	0.238081	0.30813	0.0125441	6.33164	17.302
352	Chile	Central Andes	Paso Pehuenche	71	5	2	17/1/2014	17	1	2014	19 H	374531	6017023	2585	325	15	0.906068	3.52527	0.772159	1.89387	0.899715	0.477555	0.0195091	6.33	29.3	1.32587	0.43574	1.19974	0.502351	0.538587	0.00735114	6.2	17.01	1.66457	0.487549	1.30663	0.563545	0.529188	0.00922346	6.22002	18.9027
353	Chile	Central Andes	Paso Pehuenche	71	5	3	17/1/2014	17	1	2014	19 H	374511	6017025	2585	325	15	0.906068	2.46787	1.29339	1.42534	0.885631	0.57164	0.0190795	6.09	24.1	0.756871	0.520754	1.15365	0.745894	0.725749	0.0152752	5.57	25.4	1.12987	0.689188	1.21288	0.776356	0.692154	0.0161045	5.68336	25.1166
354	Chile	Central Andes	Paso Pehuenche	71	5	4	17/1/2014	17	1	2014	19 H	374507	6017004	2585	325	15	0.906068	4.39419	0.484989	2.19749	1.28001	0.553076	0.0113631	6.53	35.6	0.870794	0.308387	1.16075	0.271094	0.290903	0.00682037	6.2	11.51	1.8362	0.356776	1.44482	0.547536	0.362738	0.00806506	6.29042	18.1107
355	Chile	Central Andes	Paso Pehuenche	71	5	5	17/1/2014	17	1	2014	19 H	374528	6017013	2585	325	15	0.906068	3.04489	0.848355	1.68271	0.875309	0.518824	0.0232863	6.3375	35.975	1.09158	0.424607	1.11296	0.430935	0.458823	0.00919298	6.0725	16.205	1.52466	0.506654	1.23557	0.53138	0.473052	0.0114843	6.13136	19.858
356	Chile	Central Andes	Laguna del Maule	72	6	1	17/1/2014	17	1	2014	19 H	366500	6013114	2304	266	8	0.795437	0.497448	0.248997	0.94627	0.295329	0.191722	0.106261	6.05	20.03	0.18766	0.13387	0.767717	0.32535	0.234902	0.00572583	5.79	9.78	0.221117	0.146304	0.787001	0.322108	0.230239	0.0165836	5.81808	10.887
357	Chile	Central Andes	Laguna del Maule	72	6	2	17/1/2014	17	1	2014	19 H	366500	6013114	2304	266	8	0.795437	0.983435	1.0111	0.954925	0.467154	0.265424	0.00619528	6.17	15.2	0.200126	0.103706	0.672385	0.300395	0.229953	0.00840829	5.89	8.35	0.264749	0.178566	0.695695	0.314153	0.23288	0.00822572	5.9131	8.91512
358	Chile	Central Andes	Laguna del Maule	72	6	3	17/1/2014	17	1	2014	19 H	366485	6013112	2304	266	8	0.795437	0.162257	0.115073	0.705315	0.11569	0.102556	0.0132407	5.9	8.73	0.135334	0.115046	0.686114	0.301719	0.284525	0.00514537	5.78	9.64	0.135926	0.115047	0.686536	0.297627	0.280522	0.00532347	5.78264	9.61998
359	Chile	Central Andes	Laguna del Maule	72	6	4	17/1/2014	17	1	2014	19 H	366477	6013094	2304	266	8	0.795437	0.250417	0.265605	0.853694	0.284085	0.247768	0.00589652	5.94	13.04	0.123823	0.122256	0.662444	0.154681	0.203659	0.0165084	5.84	8.21	0.130026	0.12928	0.671815	0.161021	0.20582	0.0159884	5.8449	8.44667
360	Chile	Central Andes	Laguna del Maule	72	6	5	17/1/2014	17	1	2014	19 H	366502	6.0131e+06	2304	266	8	0.795437	0.473389	0.410193	0.865051	0.290564	0.201867	0.0328983	6.015	14.25	0.161736	0.11872	0.697165	0.270536	0.23826	0.00894698	5.825	8.995	0.187955	0.142299	0.710262	0.273727	0.237365	0.0115303	5.83968	9.46719
361	Chile	Central Andes	Laguna del Maule	73	7	1	17/1/2014	17	1	2014	19 H	360806	6012630	2337	280	4	0.814166	0.491433	0.289462	0.854121	0.255673	0.177858	0.0094923	6.04	14.52	0.186618	0.0501434	0.732652	0.252549	0.246618	0.0101144	6.01	10.11	0.197439	0.0586392	0.736964	0.25266	0.244177	0.0100923	6.01107	10.2666
362	Chile	Central Andes	Laguna del Maule	73	7	2	17/1/2014	17	1	2014	19 H	360806	6012630	2337	280	4	0.814166	0.55345	0.165263	0.866358	0.346086	0.200598	0.00920781	6.21	12.91	0.192242	0.0464575	0.740025	0.337485	0.27064	0.0336223	5.91	9.27	0.205787	0.0509127	0.744762	0.337808	0.268014	0.0327067	5.92125	9.4065
363	Chile	Central Andes	Laguna del Maule	73	7	3	17/1/2014	17	1	2014	19 H	360807	6012633	2337	280	4	0.814166	0.555481	0.172228	0.761776	0.161086	0.147537	0.00833043	5.83	11.56	0.220571	0.242341	0.782509	0.232514	0.162795	0.00939994	5.41	11.08	0.237986	0.238695	0.781431	0.2288	0.162001	0.00934433	5.43184	11.105
364	Chile	Central Andes	Laguna del Maule	73	7	4	17/1/2014	17	1	2014	19 H	360785	6012612	2337	280	4	0.814166	0.341959	0.167637	0.643233	0.183321	0.215698	0.00909794	6.15	12.39	0.0953112	0.0111718	0.61922	0.144631	0.186569	0.00473425	5.78	8.62	0.139215	0.0390225	0.623495	0.151517	0.191754	0.00551099	5.84586	9.29106
365	Chile	Central Andes	Laguna del Maule	73	7	5	17/1/2014	17	1	2014	19 H	360812	6.01262e+06	2337	280	4	0.814166	0.485581	0.198647	0.781372	0.236542	0.185423	0.00903212	6.0575	12.845	0.173686	0.0875285	0.718602	0.241795	0.216655	0.0144677	5.7775	9.77	0.195107	0.0968175	0.721663	0.242696	0.216486	0.0144136	5.8025	10.0173
366	Chile	Central Andes	Lo Aguirre	74	8	1	18/1/2014	18	1	2014	19 H	356766	6017140	2122	320	14	0.892304	0.453608	0.180385	1.12492	0.428876	0.32482	0.00863746	6.18	15.75	0.193754	0.0552228	0.827227	0.281979	0.277215	0.00463386	5.88	8.81	0.269241	0.0915825	0.913708	0.324653	0.291044	0.00579691	5.96715	10.8261
367	Chile	Central Andes	Lo Aguirre	74	8	2	18/1/2014	18	1	2014	19 H	356766	6017140	2122	320	14	0.892304	0.422269	0.107431	1.08345	0.525182	0.36549	0.011534	5.99	16.71	0.231761	0.214553	0.876371	0.406661	0.366423	0.00611672	6.01	9.45	0.262909	0.197039	0.910228	0.426039	0.36627	0.00700244	6.00673	10.637
368	Chile	Central Andes	Lo Aguirre	74	8	3	18/1/2014	18	1	2014	19 H	356762	6017130	2122	320	14	0.892304	1.2501	0.872326	1.41236	0.946174	0.485838	0.0175501	6.06	22.6	0.65292	0.235761	1.25859	0.838429	0.371483	0.00979732	5.89	13.04	0.755037	0.344614	1.28489	0.856854	0.391038	0.011123	5.91907	14.6748
369	Chile	Central Andes	Lo Aguirre	74	8	4	18/1/2014	18	1	2014	19 H	356740	6017151	2122	320	14	0.892304	0.490796	0.171967	1.03549	0.379654	0.284506	0.00747475	6.14	11.86	0.220766	0.0824674	0.87245	0.445625	0.383342	0.0113877	5.6	19.44	0.278958	0.101755	0.907586	0.431409	0.362043	0.0105445	5.71637	17.8065
370	Chile	Central Andes	Lo Aguirre	74	8	5	18/1/2014	18	1	2014	19 H	356757	6.01714e+06	2122	320	14	0.892304	0.654193	0.333027	1.16405	0.569972	0.365164	0.0112991	6.0925	16.73	0.3248	0.147001	0.958661	0.493174	0.349616	0.0079839	5.845	12.685	0.391536	0.183747	1.0041	0.509739	0.352599	0.00861671	5.90233	13.4861
371	Chile	Central Andes	Lo Aguirre	75	9	1	18/1/2014	18	1	2014	19 H	357346	6017437	2064	319	23	0.918035	1.54804	0.315563	1.938	1.05749	0.402963	0.0175069	6.42	19.39	0.631635	0.167573	1.11646	0.603815	0.287121	0.00542455	6.14	11.81	0.822248	0.198355	1.28734	0.69818	0.311216	0.00793767	6.19824	13.3866
372	Chile	Central Andes	Lo Aguirre	75	9	2	18/1/2014	18	1	2014	19 H	357346	6017437	2064	319	23	0.918035	0.983736	0.484521	1.21353	0.776137	0.305803	0.00697041	6.33	16.54	0.529479	0.250717	1.09097	0.533902	0.28155	0.00739218	6.17	14.41	0.617377	0.295958	1.11468	0.580774	0.286243	0.00731056	6.20096	14.8222
373	Chile	Central Andes	Lo Aguirre	75	9	3	18/1/2014	18	1	2014	19 H	357323	6017450	2064	319	23	0.918035	1.02764	0.192571	1.09304	0.706794	0.306739	0.0120685	6	21.3	0.339982	0.0777805	0.913785	0.430379	0.283131	0.00393893	6.16	9.52	0.419751	0.0910963	0.934578	0.462443	0.28587	0.00488197	6.14144	10.8865
374	Chile	Central Andes	Lo Aguirre	75	9	4	18/1/2014	18	1	2014	19 H	357316	6017436	2064	319	23	0.918035	1.23918	0.271172	1.55975	0.884415	0.32348	0.0125121	6.14	16.13	0.80681	0.270782	1.51655	0.917938	0.321966	0.00632573	6.21	10.92	0.869936	0.270839	1.52286	0.913043	0.322187	0.00722894	6.19978	11.6807
375	Chile	Central Andes	Lo Aguirre	75	9	5	18/1/2014	18	1	2014	19 H	357336	6.01744e+06	2064	319	23	0.918035	1.19965	0.315957	1.45108	0.856209	0.334746	0.0122645	6.2225	18.34	0.576976	0.191713	1.15944	0.621508	0.293442	0.00577035	6.17	11.665	0.682328	0.214062	1.21486	0.66361	0.301379	0.00683979	6.18511	12.694
376	Chile	Central Andes	Baños de Colinas	76	10	1	21/1/2014	21	1	2014	19 H	408285	6249869	3021	55	32	0.873417	1.94109	1.07361	1.28033	1.02918	1.13318	0.0266617	7.31	57.5	1.65759	0.523104	1.26857	0.559872	0.83247	0.00601028	6.85	15.27	1.69543	0.596597	1.27014	0.622525	0.872615	0.00876724	6.91141	20.9077
377	Chile	Central Andes	Baños de Colinas	76	10	2	21/1/2014	21	1	2014	19 H	408285	6249869	3021	55	32	0.873417	3.08667	#DIV/0!	6.77911	3.76933	1.09987	0.0558037	7.41	72.6	0.77177	0.742016	0.851569	0.375367	0.696801	0.00955725	6.91	21	0.833114	0.762236	1.00865	0.465307	0.707483	0.0107828	6.92325	22.3674
378	Chile	Central Andes	Baños de Colinas	76	10	3	21/1/2014	21	1	2014	19 H	408299	6249875	3021	55	32	0.873417	2.49751	#DIV/0!	3.97708	2.46719	1.33714	0.0487887	7.2	79.2	1.98083	0.688882	0.724904	0.84706	1.06564	0.00699408	6.95	21.6	2.025	0.75866	1.00297	0.985581	1.08886	0.0105675	6.97138	26.5248
379	Chile	Central Andes	Baños de Colinas	76	10	4	21/1/2014	21	1	2014	19 H	408290	6249895	3021	55	32	0.873417	2.82	1.93551	3.39324	1.83712	0.960043	0.115626	6.86	93.2	1.14211	1.03837	0.903895	0.69431	0.942815	0.00699382	6.98	19.75	1.21007	1.0747	1.00471	0.740594	0.943513	0.0113934	6.97514	22.7247
380	Chile	Central Andes	Baños de Colinas	76	10	5	21/1/2014	21	1	2014	19 H	408278	6.24988e+06	3021	55	32	0.873417	2.58631	1.50456	3.85744	2.27571	1.13256	0.06172	7.195	75.625	1.38807	0.748092	0.937235	0.619152	0.884433	0.00738886	6.9225	19.405	1.4409	0.798048	1.07162	0.703502	0.903117	0.0103777	6.94529	23.1312
381	Chile	Central Andes	Baños de Colinas	77	11	1	21/1/2014	21	1	2014	19 H	408221	6250162	3002	47	25	0.913003	2.34465	1.34838	1.71608	1.66035	1.40872	0.0162044	7.05	35.1	2.49596	0.841955	1.21471	1.06428	1.19368	0.00765374	7.03	23.8	2.45934	0.96451	1.33604	1.20853	1.24572	0.009723	7.03484	26.5346
382	Chile	Central Andes	Baños de Colinas	77	11	2	21/1/2014	21	1	2014	19 H	408221	6250162	3002	47	25	0.913003	3.46727	2.402	4.29857	3.87118	1.5593	0.0467095	7.33	80.2	2.38154	0.437925	1.1108	0.90062	1.22379	0.00601348	6.85	20.8	2.67252	0.964298	1.96513	1.69673	1.31371	0.01692	6.97864	36.7192
383	Chile	Central Andes	Baños de Colinas	77	11	3	21/1/2014	21	1	2014	19 H	408235	6250181	3002	47	25	0.913003	4.80863	6.35053	4.01416	3.63927	1.4839	0.0324353	6.55	90.9	1.00098	1.47041	0.767531	0.568208	0.813749	0.00482658	6.82	22.6	1.29798	1.85106	1.02077	0.807751	0.866021	0.00698006	6.79894	27.9274
384	Chile	Central Andes	Baños de Colinas	77	11	4	21/1/2014	21	1	2014	19 H	408219	6250196	3002	47	25	0.913003	5.16179	2.97529	4.33623	3.15503	1.37317	0.0232426	6.59	55.5	3.19632	0.881386	1.67542	1.33712	1.35143	0.00893783	6.35	20.3	3.45577	1.15778	2.02665	1.57708	1.3543	0.0108261	6.38168	24.9464
385	Chile	Central Andes	Baños de Colinas	77	11	5	21/1/2014	21	1	2014	19 H	408218	6.25018e+06	3002	47	25	0.913003	3.94559	3.26905	3.59126	3.08146	1.45627	0.0296479	6.88	65.425	2.2687	0.90792	1.19212	0.967556	1.14566	0.00685791	6.7625	21.875	2.4714	1.23441	1.58715	1.32252	1.19494	0.0111123	6.79852	29.0319
386	Chile	Central Andes	Termas del Plomo	78	12	1	22/1/2014	22	1	2014	19 H	415759	6280240	3048	147	14	0.692195	3.82075	2.54594	2.22928	2.07111	3.03262	0.0206061	6.48	41.8	3.31569	0.514015	1.94212	1.95257	3.37282	0.00710593	6.5	22.2	3.44726	1.04333	2.01692	1.98345	3.2842	0.0106227	6.49479	27.3058
387	Chile	Central Andes	Termas del Plomo	78	12	2	22/1/2014	22	1	2014	19 H	415759	6280240	3048	147	14	0.692195	6.07848	5.54416	6.33615	4.45949	3.67449	0.0424009	6.95	85.9	3.42098	0.837317	1.64644	1.91286	4.17963	0.00701363	6.4	20.3	4.55042	2.83773	3.63957	2.99518	3.96495	0.0220532	6.63375	48.18
388	Chile	Central Andes	Termas del Plomo	78	12	3	22/1/2014	22	1	2014	19 H	415769	6280222	3048	147	14	0.692195	3.68533	2.82352	2.10085	1.77616	3.49434	0.0117618	6.57	41.1	2.39595	0.755008	1.38133	1.27437	3.20947	0.00747547	6.43	21.2	2.72023	1.27524	1.56229	1.40057	3.28111	0.00855348	6.46521	26.2049
389	Chile	Central Andes	Termas del Plomo	78	12	4	22/1/2014	22	1	2014	19 H	415786	6280233	3048	147	14	0.692195	3.2123	3.16332	2.04178	1.79881	3.60759	0.0204686	7.03	57.1	3.02128	0.741416	1.57083	1.42431	3.66979	0.00474009	6.39	18.92	3.0782	1.46314	1.71118	1.53591	3.65125	0.00942717	6.58072	30.2976
390	Chile	Central Andes	Termas del Plomo	78	12	5	22/1/2014	22	1	2014	19 H	415767	6280230	3048	147	14	0.692195	4.19921	3.51924	3.17702	2.52639	3.45226	0.0238093	6.7575	56.475	3.03847	0.711939	1.63518	1.64103	3.60792	0.00658378	6.43	20.655	3.44903	1.65486	2.23249	1.97878	3.54538	0.0126641	6.54362	32.9971
391	Chile	Central Andes	El Morado	79	13	1	23/1/2014	23	1	2014	19 H	400649	6262501	2487	114	15	0.743016	1.97781	2.02177	0.548616	0.483919	0.988967	0.0185358	7.09	43.3	0.65585	0.476653	0.435633	0.322554	0.939981	0.0124589	6.15	14.24	0.795978	0.640435	0.447609	0.339658	0.945173	0.013103	6.24964	17.3204
392	Chile	Central Andes	El Morado	79	13	2	23/1/2014	23	1	2014	19 H	400649	6262501	2487	114	15	0.743016	2.36389	2.25941	0.805854	0.611688	0.953152	0.0148562	6.41	35.6	0.824255	0.416222	0.444031	0.372747	1.00369	0.00571072	5.98	12.21	1.47475	1.19497	0.596902	0.4737	0.98234	0.0095747	6.16167	22.0923
393	Chile	Central Andes	El Morado	79	13	3	23/1/2014	23	1	2014	19 H	400676	6262498	2487	114	15	0.743016	3.41509	3.77051	2.23556	1.88742	1.13883	0.0342722	6.57	75.5	1.4965	1.52539	0.483984	0.488119	1.02676	0.00871441	6.26	21.1	1.61641	1.66571	0.593457	0.575576	1.03377	0.0103118	6.27937	24.5
394	Chile	Central Andes	El Morado	79	13	4	23/1/2014	23	1	2014	19 H	400678	6262515	2487	114	15	0.743016	1.73131	3.19532	1.50415	1.03901	0.894676	0.0138158	6.5	46	1.19111	1.04483	0.85538	0.391731	0.9208	0.0110892	6.18	18.66	1.28807	1.43085	0.971834	0.507916	0.916111	0.0115786	6.23744	23.5675
395	Chile	Central Andes	El Morado	79	13	5	23/1/2014	23	1	2014	19 H	400652	6.26251e+06	2487	114	15	0.743016	2.37203	2.81175	1.27354	1.00551	0.993907	0.02037	6.6425	50.1	1.04193	0.865773	0.554757	0.393788	0.972809	0.00949329	6.1425	16.5525	1.2938	1.23299	0.65245	0.474213	0.969348	0.011142	6.23203	21.87
396	Chile	Central Andes	El Morado	80	14	1	23/1/2014	23	1	2014	19 H	400561	6262081	2477	110	32	0.606059	2.02599	1.37591	1.25565	0.850845	0.865616	0.00764223	6.2	25.4	0.975189	0.85736	0.854177	0.577339	0.914321	0.00700397	5.82	20.6	1.22528	0.980774	0.949726	0.642433	0.902729	0.00715588	5.91044	21.7424
397	Chile	Central Andes	El Morado	80	14	2	23/1/2014	23	1	2014	19 H	400561	6262081	2477	110	32	0.606059	1.71118	1.39219	0.628754	0.570186	1.04554	0.031186	6.6	46.8	1.26795	0.575277	0.423333	0.476238	0.929971	0.00828339	6.1	21	1.37477	0.772152	0.472839	0.498879	0.957823	0.0138029	6.2205	27.2178
398	Chile	Central Andes	El Morado	80	14	3	23/1/2014	23	1	2014	19 H	400565	6262063	2477	110	32	0.606059	5.44143	4.55387	3.22529	2.69073	1.01699	0.0266387	6.68	58.8	1.88709	1.27052	0.945968	0.84812	0.868608	0.00765079	6.09	24	2.4309	1.77287	1.2947	1.13004	0.891311	0.0105559	6.18027	29.3244
399	Chile	Central Andes	El Morado	80	14	4	23/1/2014	23	1	2014	19 H	400566	6262082	2477	110	32	0.606059	3.95628	2.18874	2.17452	1.8981	1.13581	0.0267209	6.49	65.8	2.78944	2.03719	1.2552	0.839533	0.787444	0.015336	6.34	40.7	3.1675	2.08629	1.55306	1.18251	0.900316	0.0190247	6.3886	48.8324
400	Chile	Central Andes	El Morado	80	14	5	23/1/2014	23	1	2014	19 H	400552	6.26208e+06	2477	110	32	0.606059	3.28372	2.37768	1.82105	1.50247	1.01599	0.0230469	6.4925	49.2	1.72992	1.18509	0.869669	0.685308	0.875086	0.00956854	6.0875	26.575	2.04961	1.40302	1.06758	0.863465	0.913045	0.0126349	6.17495	31.7793
401	Chile	Central Andes	Tres Puntas	81	15	1	24/1/2014	24	1	2014	19 H	384979	6312940	3627	32	8	0.892472	4.74478	2.88236	4.02837	2.87478	1.50329	0.0318472	6.74	35.1	1.92902	0.514629	0.76296	0.511264	0.812842	0.00655622	6.78	17.65	3.07926	1.48185	2.09688	1.47676	1.09489	0.0168876	6.76366	24.7783
402	Chile	Central Andes	Tres Puntas	81	15	2	24/1/2014	24	1	2014	19 H	384979	6312940	3627	32	8	0.892472	3.9271	1.60413	1.66503	1.43219	0.966272	0.00763103	6.24	24.7	0.659378	0.160255	0.196137	0.320259	0.988693	0.00580996	6.67	19.68	0.832567	0.23678	0.273988	0.379191	0.987505	0.00590647	6.64721	19.9461
403	Chile	Central Andes	Tres Puntas	81	15	3	24/1/2014	24	1	2014	19 H	384989	6312954	3627	32	8	0.892472	7.73918	3.98378	7.12476	6.63272	1.19646	0.0252349	6.68	84.9	3.2737	0.573794	1.87316	1.8021	1.06077	0.00422069	6.04	27.3	4.23377	1.30694	3.00225	2.84068	1.08994	0.00873875	6.1776	39.684
404	Chile	Central Andes	Tres Puntas	81	15	4	24/1/2014	24	1	2014	19 H	384972	6312957	3627	32	8	0.892472	3.01469	1.66375	1.9804	1.68396	1.12124	0.0241067	7.03	43.7	3.24092	0.754406	1.72565	1.38229	1.37346	0.00974153	6.54	21.4	3.23594	0.774412	1.73125	1.38893	1.36791	0.0100576	6.55078	21.8906
405	Chile	Central Andes	Tres Puntas	81	15	5	24/1/2014	24	1	2014	19 H	384983	6.31295e+06	3627	32	8	0.892472	4.85644	2.5335	3.69964	3.15591	1.19682	0.022205	6.6725	47.1	2.27575	0.500771	1.13948	1.00398	1.05894	0.0065821	6.5075	21.5075	2.84538	0.949995	1.77609	1.52139	1.13506	0.0103976	6.53481	26.5747
406	Chile	Central Andes	Tres Puntas	82	16	1	24/1/2014	24	1	2014	19 H	384642	6312201	3414	232	7	0.788384	4.16991	2.66226	1.89057	1.55707	0.771117	0.0161321	6.72	32.4	2.46666	0.692944	0.621825	0.633023	0.615091	0.00792843	6.89	33.1	3.78753	2.22015	1.60574	1.34962	0.736089	0.0142904	6.75816	32.5572
407	Chile	Central Andes	Tres Puntas	82	16	2	24/1/2014	24	1	2014	19 H	384642	6312201	3414	232	7	0.788384	1.828	0.371073	0.447204	0.391517	0.568789	0.00638387	6.73	17.68	4.1739	1.96639	1.70764	1.6505	0.851359	0.0223501	6.58	43.8	3.86893	1.759	1.54379	1.48683	0.814625	0.0202745	6.5995	40.4044
408	Chile	Central Andes	Tres Puntas	82	16	3	24/1/2014	24	1	2014	19 H	384628	6312185	3414	232	7	0.788384	2.17492	0.452329	0.396473	0.488842	0.671617	0.00529092	6.66	13.31	3.67159	2.0334	1.46635	1.3437	0.792428	0.0123798	6.9	33.1	3.54512	1.8998	1.37595	1.27146	0.78222	0.0117807	6.87972	31.4277
409	Chile	Central Andes	Tres Puntas	82	16	4	24/1/2014	24	1	2014	19 H	384639	6312201	3414	232	7	0.788384	3.16467	0.496249	0.647452	0.836687	0.720488	0.0108293	6.77	26.8	0.518951	0.217272	1.72474	0.241045	0.530576	0.0104056	7.19	23.1	0.755743	0.242241	1.62832	0.294355	0.547573	0.0104436	7.15241	23.4311
410	Chile	Central Andes	Tres Puntas	82	16	5	24/1/2014	24	1	2014	19 H	384648	6.31219e+06	3414	232	7	0.788384	2.83437	0.995477	0.845426	0.818528	0.683003	0.00965906	6.72	22.5475	2.70778	1.2275	1.38014	0.967065	0.697363	0.013266	6.89	33.275	2.98933	1.5303	1.53845	1.10057	0.720127	0.0141973	6.84745	31.9551
411	Chile	Central Andes	Valle Nevado	83	17	1	25/1/2014	25	1	2014	19 H	384521	6311597	3310	286	14	0.847591	1.59552	0.988133	1.55735	1.13434	0.979676	0.0524662	7.75	62.1	2.62596	0.693731	1.08192	1.08025	0.883624	0.00722467	6.51	19.86	2.40338	0.757322	1.18461	1.09193	0.904371	0.0169968	6.77784	28.9838
412	Chile	Central Andes	Valle Nevado	83	17	2	25/1/2014	25	1	2014	19 H	384521	6311597	3310	286	14	0.847591	2.39334	1.88859	0.87652	0.917756	0.790878	0.0193646	6.68	37.8	1.59304	0.790485	0.921147	0.656491	0.772658	0.00694835	6.28	16.01	1.7511	1.00736	0.912333	0.708091	0.776257	0.00940057	6.359	20.3135
413	Chile	Central Andes	Valle Nevado	83	17	3	25/1/2014	25	1	2014	19 H	384503	6311602	3310	286	14	0.847591	3.06884	1.06153	1.25582	1.2008	1.11994	0.0123218	6.17	28.3	2.61691	0.637583	1.25944	0.906388	0.812609	0.00835118	6.32	20.6	2.79904	0.808435	1.25798	1.02503	0.936464	0.00995134	6.25955	23.7031
414	Chile	Central Andes	Valle Nevado	83	17	4	25/1/2014	25	1	2014	19 H	384501	6311581	3310	286	14	0.847591	4.38927	1.42134	1.55527	1.47448	1.17147	0.0208779	6.61	34.6	2.23411	0.780413	0.965819	0.902973	0.979262	0.00669122	6.36	16.51	3.05954	1.02589	1.19158	1.12186	1.05288	0.0121247	6.45575	23.4385
415	Chile	Central Andes	Valle Nevado	83	17	5	25/1/2014	25	1	2014	19 H	384518	6.31159e+06	3310	286	14	0.847591	2.86175	1.3399	1.31124	1.18184	1.01549	0.0262576	6.8025	40.7	2.2675	0.725553	1.05708	0.886525	0.862038	0.00730386	6.3675	18.245	2.50326	0.899751	1.13663	0.986729	0.917493	0.0121184	6.46303	24.1097
416	Chile	Central Andes	Valle Nevado	84	18	1	25/1/2014	25	1	2014	19 H	383787	6311410	3337	116	10	0.781317	3.09935	1.40613	1.28289	1.05781	0.75817	0.0115475	7.03	31	1.6671	0.75297	0.50437	0.525122	0.629547	0.00548948	6.95	19.31	1.72296	0.778443	0.534733	0.545897	0.634563	0.00572574	6.95312	19.7659
417	Chile	Central Andes	Valle Nevado	84	18	2	25/1/2014	25	1	2014	19 H	383787	6311410	3337	116	10	0.781317	2.82368	1.84089	1.13272	1.09601	0.692018	0.0104587	7.23	31.4	2.88753	0.56635	0.520356	0.650186	0.805957	0.00631188	7.09	20.7	2.88153	0.686156	0.577918	0.692094	0.795247	0.00670168	7.10316	21.7058
418	Chile	Central Andes	Valle Nevado	84	18	3	25/1/2014	25	1	2014	19 H	383800	6311400	3337	116	10	0.781317	3.02837	1.65533	1.29589	0.927071	0.68817	0.00861895	7.2	40	1.82846	0.876143	0.582587	0.512943	0.694296	0.00459453	6.92	15.96	1.96525	0.96497	0.663904	0.560154	0.693598	0.00505332	6.95192	18.7006
419	Chile	Central Andes	Valle Nevado	84	18	4	25/1/2014	25	1	2014	19 H	383810	6311419	3337	116	10	0.781317	2.21227	1.68408	0.943142	0.931072	0.788165	0.0149258	7.37	47.05	2.78382	2.4135	3.21923	1.78897	0.926137	0.0128955	7.28	52.7	2.73209	2.34749	3.01325	1.71133	0.913651	0.0130792	7.28815	52.1887
420	Chile	Central Andes	Valle Nevado	84	18	5	25/1/2014	25	1	2014	19 H	383790	6.31141e+06	3337	116	10	0.781317	2.79092	1.64661	1.16366	1.00299	0.731631	0.0113877	7.2075	37.3625	2.29173	1.15224	1.20664	0.869306	0.763984	0.00732284	7.06	27.1675	2.32546	1.19426	1.19745	0.877369	0.759264	0.00763999	7.07409	28.0902
421	Chile	Central Andes	Valle Nevado	85	19	1	25/1/2014	25	1	2014	19 H	382720	6312689	3601	52	14	0.892753	3.22173	2.02463	0.835036	0.919394	0.484156	0.0100407	6.62	28	1.19539	0.360976	0.314979	0.399312	0.534447	0.00582836	6.31	17.45	1.23186	0.390921	0.32434	0.408673	0.533541	0.00590418	6.31558	17.6399
422	Chile	Central Andes	Valle Nevado	85	19	2	25/1/2014	25	1	2014	19 H	382720	6312689	3601	52	14	0.892753	3.09859	2.03683	1.31928	1.1169	0.532099	0.0148964	6.76	40.5	2.6805	1.16057	1.92302	1.1573	0.805957	0.00662315	6.76	25.4	2.70517	1.21227	1.8874	1.15492	0.789799	0.00711128	6.76	26.2909
423	Chile	Central Andes	Valle Nevado	85	19	3	25/1/2014	25	1	2014	19 H	382735	6312698	3601	52	14	0.892753	4.67646	3.14256	3.01214	2.85199	0.88008	0.0191498	6.59	55.9	2.46647	0.972096	0.723461	0.475912	0.634264	0.00836645	6.94	26.6	2.84659	1.34542	1.11711	0.884596	0.676545	0.0102212	6.8798	31.6396
424	Chile	Central Andes	Valle Nevado	85	19	4	25/1/2014	25	1	2014	19 H	382725	6312714	3601	52	14	0.892753	4.37516	3.29904	7.151	6.50901	1.03936	0.0572224	7.81	90.7	0.313109	0.117804	0.16493	0.157032	0.830216	0.00466353	7.3	22.5	1.13771	0.763595	1.5831	1.44648	0.872672	0.015333	7.40353	36.3446
425	Chile	Central Andes	Valle Nevado	85	19	5	25/1/2014	25	1	2014	19 H	382714	6312701	3601	52	14	0.892753	3.84299	2.62576	3.07936	2.84932	0.733923	0.0253273	6.945	53.775	1.66387	0.652862	0.781597	0.547389	0.701221	0.00637037	6.8275	22.9875	1.98033	0.928051	1.22799	0.973668	0.718139	0.0096424	6.83973	27.9788
426	Chile	Central Andes	La Parva	86	20	1	25/1/2014	25	1	2014	19 H	382340	6311945	3410	242	11	0.77127	1.18403	0.921518	0.683084	0.516546	0.56457	0.00509928	5.95	16.26	0.411155	0.127243	0.237164	0.236748	0.362035	0.00543141	5.82	15.4	0.448639	0.165765	0.258791	0.250318	0.371858	0.0054153	5.8263	15.4417
427	Chile	Central Andes	La Parva	86	20	2	25/1/2014	25	1	2014	19 H	382340	6311945	3410	242	11	0.77127	2.16707	1.44732	0.655539	0.692178	0.561995	0.0128241	6.47	36.4	0.660061	0.210012	0.335698	0.425695	0.47594	0.00676435	5.95	15.59	0.773087	0.30281	0.359686	0.445681	0.482394	0.00721884	5.989	17.1507
428	Chile	Central Andes	La Parva	86	20	3	25/1/2014	25	1	2014	19 H	382322	6311938	3410	242	11	0.77127	3.411	2.97072	1.7282	1.76653	0.961631	0.0127298	6.39	33.9	0.399606	0.0909187	0.470841	0.476669	0.820279	0.00495866	6.16	15.47	0.661598	0.341462	0.580232	0.588887	0.832577	0.00563475	6.18001	17.0734
429	Chile	Central Andes	La Parva	86	20	4	25/1/2014	25	1	2014	19 H	382333	6311921	3410	242	11	0.77127	1.02664	0.402315	0.264234	0.403756	0.608436	0.00578592	6.51	32.1	0.774682	0.135388	2.85785	0.28698	0.578835	0.00398751	6.61	15.67	0.795846	0.15781	2.63999	0.296789	0.581322	0.00413857	6.6016	17.0501
430	Chile	Central Andes	La Parva	86	20	5	25/1/2014	25	1	2014	19 H	382346	6311934	3410	242	11	0.77127	1.94719	1.43547	0.832764	0.844752	0.674158	0.0091098	6.33	29.665	0.561376	0.14089	0.97539	0.356523	0.559272	0.00528548	6.135	15.5325	0.669793	0.241962	0.959675	0.395419	0.567038	0.00560187	6.14923	16.679

## Sheet: TraitDATA
Specie name	Specie_ID	Muntain Range	Nº Ind	Seed Mass	Vegetative Height	Size	SLA	LDMC	Thickness
Acaena_macrocephala	150	Central Andes	10	-	2.65	2524.51	38.6226	184.8	90.9952
Acaena_magellanica	151	Central Andes	10	-	14.7	2769.31	57.4857	245.125	68.274
Acaena_pinnatifida	152	Central Andes	10	-	5	458.437	38.7277	175.667	95.6733
Adesmia_boronioides	153	Central Andes	10	-	17.9	1552.26	25.2796	280.533	87.4427
Adesmia_capitellata	154	Central Andes	10	-	2.42	16.2829	22.5581	88.1083	165.773
Adesmia_glomerula	155	Central Andes	10	-	1.57	43.7506	37.9237	165.617	103.541
Armeria_maritima	156	Central Andes	10	-	3.07	34.0289	25.3149	482.675	90.0387
Azorella_madreporica	157	Central Andes	10	-	1.58	5274.97	30.3833	192.108	112.706
Azorella_monantha	158	Central Andes	10	-	1.69	1444.43	40.2481	567.833	51.8916
Berberis_empetrifolia	159	Central Andes	10	-	19.1	28601.1	50.1826	433.117	43.9786
Bromus_setifolius	160	Central Andes	10	-	6.72	143.335	59.7714	172.633	117.048
Calceolaria_polyrrhiza	161	Central Andes	10	-	4.93	381.602	29.8079	151.4	133.739
Carex_atropicta	162	Central Andes	10	-	5.32	342.473	33.4354	156.667	150.344
Cerastium_arvense	163	Central Andes	10	-	2.32	1.88574	36.3661	188.183	133.944
Chaetanthera_euphrasioides	164	Central Andes	10	-	1.83	14.7011	29.6656	192.233	123.642
Chaetanthera_lycopodioides	165	Central Andes	10	-	2.32	4.33932	43.0092	177.267	157.276
Draba_gilliesii	166	Central Andes	10	-	1.73	32.6411	25.9219	395.867	86.6883
Erigeron_andicola	167	Central Andes	10	-	4.28	31.5903	22.4908	244.35	126.647
Erigeron_leptopetalus	168	Central Andes	10	-	3.22	66.1478	25.8602	250.467	124.41
Euphorbia_colina	169	Central Andes	10	-	8.14	169.184	24.2369	292.867	108.782
Festuca_magellanica	170	Central Andes	10	-	4.48	17.0479	50.0731	318.558	65.6934
Galium_eriocarpum	171	Central Andes	10	-	8.53	292.129	22.4898	133.292	245.552
Geranium_sessiliflorum	172	Central Andes	10	-	3.55	93.5943	27.0463	179.55	143.835
Hordeum_comosum	173	Central Andes	10	-	7.75	255.944	38.8251	169.8	96.308
Hypochaeris_clarionoides	174	Central Andes	10	-	2.76	63.0871	21.3481	302.5	108.533
Juncus_sp_1	175	Central Andes	10	-	14.4	744.243	36.085	483.317	77.7155
Laretia_acaulis	176	Central Andes	10	-	2.72	10076	33.5634	484.592	58.7203
Leucheria_millefolium	177	Central Andes	10	-	3.14	59.3926	24.9751	286.2	94.1814
Loasa_pinnatifida	178	Central Andes	10	-	4.58	27.207	23.2347	339.7	83.0886
Loasa_sigmoidea	179	Central Andes	10	-	2.97	108.66	20.7233	285.967	92.7103
Luzula_alopecurus	180	Central Andes	10	-	6.92	179.449	31.286	249.467	155.782
Melosperma_andicola	181	Central Andes	10	-	1.96	201.471	26.036	401.317	90.1506
Montiopsis_gayana	182	Central Andes	10	-	5.87	42.6518	22.542	516.417	86.4887
Montiopsis_potentilloides	183	Central Andes	10	-	3.39	18.2142	31.9018	356.6	90.858
Mulinum_spinosum	184	Central Andes	10	-	13.3	4677.52	34.1774	745.517	42.4863
Nassauvia_glomerata	185	Central Andes	10	-	5.61	101.341	34.9946	217.792	116.772
Nassauvia_lagascae	186	Central Andes	10	-	1.94	8.52707	29.4604	283.5	107.116
Nassauvia_pyramidalis	187	Central Andes	10	-	11.685	732.973	33.7237	216.933	104.336
Nassauvia_revoluta	188	Central Andes	10	-	4.74	72.303	24.4341	347.425	102.264
Nastanthus_scapigerus	189	Central Andes	10	-	1.98	18.694	27.055	585.167	57.1004
Nastanthus_ventosus	190	Central Andes	10	-	2.55	56.5738	18.1897	625.867	74.0701
Noccaea_magellanica	191	Central Andes	10	-	1.26	5.7609	32.6587	428.025	71.1549
Olsynium_frigidum	192	Central Andes	10	-	3.73	28.2775	26.9088	691.6	64.6606
Olsynium_scirpoideum	193	Central Andes	10	-	10.1	65.9844	40.5529	1057.87	49.9723
Oreopolus_glacialis	194	Central Andes	10	-	0.95	76.1318	27.8443	657.633	58.9741
Oxalis_adenophylla	195	Central Andes	10	-	2.45	18.1176	17.3461	193.433	220.172
Oxalis_compacta	196	Central Andes	10	-	2.53	20.7769	18.1036	242.2	177.748
Oxalis_penicillata	197	Central Andes	10	-	2.55	9.5905	32.7791	131.367	158.798
Pappostipa_chrysophylla	198	Central Andes	10	-	20.1	1849.85	53.3778	291.95	59.1392
Perezia_pilifera	199	Central Andes	10	-	0.76	158.293	33.6729	300.933	80.5234
Phacelia_secunda	200	Central Andes	10	-	3.54	152.631	19.4915	326.692	112.182
Poa_grupo_denudata	201	Central Andes	10	-	7.935	987.055	43.018	259.133	38.0214
Poa_sp_1	202	Central Andes	10	-	18.1	1318.29	39.6646	361.65	76.9261
Poa_sp_2	203	Central Andes	10	-	5.8	518.936	43.8094	237.083	86.6829
Polygala_salasiana	204	Central Andes	10	-	2.35	22.2495	27.2763	356.367	93.4123
Pozoa_coriacea	205	Central Andes	10	-	1.79	19.0797	23.5501	493.35	80.0161
Quinchamalium_chilense	206	Central Andes	10	-	3.88	85.1529	17.4402	623.167	97.3851
Rytidosperma_pictum	207	Central Andes	10	-	6.17	270.413	41.8678	159.967	101.998
Rytidosperma_virescens	208	Central Andes	10	-	10.9	373.535	40.304	195.667	90.8809
Senecio_looseri	209	Central Andes	10	-	3.3	113.22	25.6336	435.6	107.154
Senecio_nival	210	Central Andes	10	-	8.9	2267.37	20.974	921.317	76.8462
Senecio_pachyphyllos	211	Central Andes	10	-	9.4	679.918	19.7077	767.167	77.4511
Senecio_peteroanus	212	Central Andes	10	-	6.87	223.688	21.9214	689.875	75.919
Sisyrinchium_arenarium	213	Central Andes	10	-	12.3	218.027	29.7727	348.85	93.6981
Taraxacum_officinale	214	Central Andes	10	-	4.14	78.1958	22.2284	135.75	166.585
Trisetum_preslei	215	Central Andes	10	-	5.49	100.975	40.4644	195.3	100.966
Tropaeolum_polyphyllum	216	Central Andes	10	-	4.47	33.8004	23.9842	177.617	127.163
Vicia_bijuga	217	Central Andes	10	-	4.51	78.9412	31.1961	211.592	113.978
Viola_atropurpurea	218	Central Andes	10	-	2.75	9.27948	30.3915	457.05	81.2644
Viola_cotyledon	219	Central Andes	10	-	4.21	34.6565	24.17	657.892	63.6235
Viola_philippii	220	Central Andes	10	-	1.86	4.61736	27.2196	333.642	131.007
Achillea_millefolium	57	Central Pyrenees	10	200	2.68	6.2305	11.3904	245.152	180.399
Acinos_alpinus	58	Central Pyrenees	10	367.657	3.615	28.3071	12.7976	278.266	115.514
Alchemilla_flabellata	59	Central Pyrenees	10	701.5	2.515	4.43241	14.9932	229.89	91.7033
Alchemilla_plicatula	60	Central Pyrenees	10	507.6	2.1	25.575	13.0139	356.592	108.211
Androsace_villosa	61	Central Pyrenees	10	1122.6	1.9545	5.48751	16.519	226.459	76.443
Androsace_vitaliana	62	Central Pyrenees	10	4718.11	1.4	15.125	18.4255	251.949	83.3765
Antennaria_dioica	63	Central Pyrenees	10	67.4571	0.95	227.95	18.41	229.719	125.06
Anthyllis_montana	64	Central Pyrenees	10	4376.31	2.2624	44.0203	10.1336	290.652	132.01
Anthyllis_vulneraria	65	Central Pyrenees	10	4390.86	2.45	21.2375	14.5363	183.819	264.701
Arenaria_moehringioides	66	Central Pyrenees	10	100	1.34	11.85	15.5165	568.688	58.2487
Arenaria_purpurascens	67	Central Pyrenees	10	766.645	2.0179	8.57652	13.2803	242.894	127.203
Arenaria_serpyllifolia	68	Central Pyrenees	10	70	14.3333	11.6003	17.977	239.932	NA
Asperula_sp	69	Central Pyrenees	10	750	1.4	6.95	11.7389	254.172	116.349
Aster_alpinus	70	Central Pyrenees	10	963.2	1	17.825	13.6051	254.025	158.774
Astragalus_sempervirens	71	Central Pyrenees	10	3277.14	5.05	528.7	12.983	305.848	97.5657
Borderea_pyrenaica	72	Central Pyrenees	10	8497.97	2.2	5.54375	15.0837	164.118	172.592
Brassica_repanda	73	Central Pyrenees	10	1935.34	1.7508	2.96579	11.0844	187.218	236.127
Brimeura_amethystina	74	Central Pyrenees	10	1800	5.0084	16.5287	16.4496	122.892	279.591
Bromus_erectus	75	Central Pyrenees	10	4720	4.95	78.55	15.0803	339.62	102.732
Bupleurum_ranunculoides	76	Central Pyrenees	10	1786.31	1.4	4.4875	13.3792	347.611	138.98
Campanula_scheuchzeri	77	Central Pyrenees	10	92.5143	6.3977	1.07754	16.0322	264.804	78.271
Carex_ornithopoda	78	Central Pyrenees	10	839.2	11.5	16.12	30.58	262.72	145.18
Carex_rupestris	79	Central Pyrenees	10	900	5.77	15.9005	12.4712	398.729	140.153
Crepis_pygmaea	80	Central Pyrenees	10	1652.56	1.6	20.275	14.5537	146.468	210.552
Draba_aizoides	81	Central Pyrenees	10	208.3	1.89	2.71925	14.1182	256.114	79.7761
Echium_vulgare	82	Central Pyrenees	10	3000	2.9474	25.9474	9.34594	197.615	263.071
Erigeron_alpinus	83	Central Pyrenees	10	232.886	0.93	4.908	16.4877	219.198	101.501
Erodium_glandulosum	84	Central Pyrenees	10	3683.94	6	106.225	9.98634	251.55	179.87
Eryngium_bourgatii	85	Central Pyrenees	10	5363.54	3.25	24.7937	8.99115	219.575	238.694
Euphorbia_cyparissias	86	Central Pyrenees	10	1910	3.9	9	20.3557	291.225	66.5888
Euphrasia_sp	87	Central Pyrenees	10	170	2.5694	1.00396	16.6684	239.115	46.098
Festuca_pyrenaica	88	Central Pyrenees	10	1153	3.8	7.464	12.9421	313.149	193.962
Festuca_scoparia	89	Central Pyrenees	10	1153	6.7	268.05	5.69425	443.799	256.114
Galium_pyrenaicum	90	Central Pyrenees	10	664.914	1.06	20.495	34.1152	173.953	37.4413
Galium_verum	91	Central Pyrenees	10	611	5.44	1.1345	14.0274	285.054	74.0614
Gentiana_verna	92	Central Pyrenees	10	130.8	1.35	1.88125	11.6995	253.688	187.29
Geranium_cinereum	93	Central Pyrenees	10	4710.5	1.7	11.35	12.2091	290.565	141.877
Globularia_nudicaulis	94	Central Pyrenees	10	166.429	1.464	516.873	9.20446	273.884	227.565
Globularia_repens	95	Central Pyrenees	10	161.914	25.5	191.075	6.72308	395.912	157.425
Helianthemum_alpestre	96	Central Pyrenees	10	1215.77	1.795	41.3192	7.57765	426.54	154.701
Helianthemum_nummularium	97	Central Pyrenees	10	1100	2.5669	94.9527	11.4508	253.562	120.543
Helictotrichon_sedenense	98	Central Pyrenees	10	1999.37	6.6	176.35	11.0049	337.463	156.958
Hieracium_glaucinum	99	Central Pyrenees	10	200	2.15	14.4625	13.0361	194.327	217.83
Hieracium_pilosela	100	Central Pyrenees	10	200	1.2359	5.30745	15.3664	181.752	145.388
Hippocrepis_comosa	101	Central Pyrenees	10	3680	0.75	28.2625	12.1511	275.037	143.384
Jurinea_humilis	102	Central Pyrenees	10	5575.94	2.2	4.95	10.2943	218.869	169.195
Koeleria_vallesiana	103	Central Pyrenees	10	927.556	3.1743	40.3722	10.6129	312.528	177.937
Leontodon_hispidus	104	Central Pyrenees	10	970.8	1.8	14.8187	16.2116	162.176	165.114
Leucanthemopsis_alpina	105	Central Pyrenees	10	380.1	2.0449	17.7147	13.5636	166.701	260.365
Linaria_alpina	106	Central Pyrenees	10	331.229	3.362	13.0641	26.6574	131.955	99.0431
Lotus_alpinus	107	Central Pyrenees	10	1896.74	0.7	6.59375	20.2603	298.781	118.742
Medicago_suffruticosa	108	Central Pyrenees	10	2700	1.75	34.425	17.3788	322.258	90.887
Minuartia_verna	109	Central Pyrenees	10	180	2.08	8.81725	17.5623	296.417	68.5592
Onobrychis_pyrenaica	110	Central Pyrenees	10	14699.7	1.2016	24.3712	14.1405	282.033	125.173
Ononis_sp	111	Central Pyrenees	10	6204.89	0.795	39.595	13.9162	238.469	106.954
Oxytropis_campestris	112	Central Pyrenees	10	1919.4	1.01	12.2	12.3248	227.054	127.658
Oxytropis_sp	113	Central Pyrenees	10	2763.94	2.1	20.0188	15.5262	246.591	90.9949
Paronychia_kapela	114	Central Pyrenees	10	700.914	2.1194	16.6666	5.9601	438.953	160.297
Phyteuma_orbiculare	115	Central Pyrenees	10	255.771	1.45	7.075	15.491	239.018	104.578
Plantago_alpina	116	Central Pyrenees	10	647.086	2.45	23.875	10.162	185.966	369.879
Plantago_lanceolata	117	Central Pyrenees	10	1300	1.8358	17.3493	11.4574	232.244	184.022
Plantago_major	118	Central Pyrenees	10	200	1.67	20.274	11.7304	184.485	234.948
Plantago_monosperma	119	Central Pyrenees	10	2456.72	3.842	7.74915	8.94926	250.596	227.863
Poa_alpina	120	Central Pyrenees	10	359.2	2.2	6.919	13.8827	366.794	99.451
Poa_brevicolis	121	Central Pyrenees	10	359.2	2.3387	10.174	13.9368	412.226	125.191
Polygala_alpina	122	Central Pyrenees	10	1740	1.6689	3.39314	22.9213	198.487	93.7929
Potentilla_alchemilloides	123	Central Pyrenees	10	543.486	3.9	361.275	10.0895	390.231	131.968
Potentilla_crantzii	124	Central Pyrenees	10	521	0.8	5.7625	13.0247	294.885	101.417
Potentilla_nivalis	125	Central Pyrenees	10	200	3.86	81.1137	14.6529	369.975	86.4433
Ptychotis_saxifraga	126	Central Pyrenees	10	1200	3.2	8	12.6612	253.263	134.881
Pulsatilla_alpina	127	Central Pyrenees	10	5360	5.85	34.425	8.71618	267.887	159.499
Ranunculus_bulbosus	128	Central Pyrenees	10	2555	3.264	13.8637	12.5054	212.011	186.98
Ranunculus_parnassifolius	129	Central Pyrenees	10	200	0.5	2.5875	9.30198	233.298	314.509
Rhinanthus_minor	130	Central Pyrenees	10	2680	13.3	6.7375	20.5447	167.434	134.611
Sanguisorba_minor	131	Central Pyrenees	10	409.6	1.7	26.25	17.022	343.944	89.695
Saponaria_caespitosa	132	Central Pyrenees	10	2157.37	2.95	51.425	9.71514	247.007	283.615
Saxifraga_oppositifolia	133	Central Pyrenees	10	108.2	2.4	23.125	13.8524	259.533	147.559
Sedum_atratum	134	Central Pyrenees	10	35.4	0.9	5.525	10.3579	56.2655	1202.2
Seseli_montanum_nanum	135	Central Pyrenees	10	1633.93	0.7	19.4	14.1695	207.278	152.356
Sesleria_albicans	136	Central Pyrenees	10	1296.91	5.01	34.7645	16.391	373.836	86.8436
Sideritis_hyssopifolia	137	Central Pyrenees	10	1338.51	1.75	16.7875	13.4982	285.619	95.5306
Silene_acaulis	138	Central Pyrenees	10	323.257	0.88	63.4	22.0143	185.965	131.436
Taraxacum_dissectum	139	Central Pyrenees	10	1042.83	1.1	14.1375	15.1029	150.367	152.368
Thalictrum_alpinum	140	Central Pyrenees	10	857	4.2	12.8	15.6687	383.804	102.204
Thymelaea_tinctoria_nivalis	141	Central Pyrenees	10	460	2.365	182.8	8.28747	286.299	238.622
Thymus_praecox	142	Central Pyrenees	10	193.514	1.62	36.4072	14.9171	306.877	103.265
Trifolium_montanum	143	Central Pyrenees	10	2000	2.6191	4.87758	16.3786	296.05	102.58
Trifolium_pratense	144	Central Pyrenees	10	1430.51	2.071	23.2311	14.8776	242.912	84.5414
Trifolium_thalii	145	Central Pyrenees	10	860.783	1.3	17.925	16.3648	238.843	104.931
Valeriana_apula	146	Central Pyrenees	10	428.12	3.8374	5.13211	20.158	176.353	117.791
Veronica_nummularia	147	Central Pyrenees	10	50	3	3.35325	14.7067	289.972	88.4334
Vicia_pyrenaica	148	Central Pyrenees	10	1400	4	3.0115	15.8094	247.852	112.75
Viola_rupestris	149	Central Pyrenees	10	1318.75	0.8	2.65625	13.2862	313.937	116.323
Adenocarpus_hispanicus	1	Guadarrama	10	44079.5	78.94	62095.7	10.1562	313.227	243.75
Agrostis_rupestris	2	Guadarrama	10	52.7	3.726	8.43053	15.9092	376.875	142.35
Agrostis_truncatula	3	Guadarrama	70	63.7101	2.04781	23.453	11.4256	397.289	209.057
Arenaria_queriodes	4	Guadarrama	10	368.4	1.7651	22.3187	17.5947	327.202	174.45
Armeria_caespitosa	5	Guadarrama	90	641.72	1.61886	9.47767	15.0712	350.686	232.256
Arnoseris_minima	6	Guadarrama	10	123.087	1.1078	1.53629	28.1679	125.966	295.65
Biscutella_intermedia_pauana	7	Guadarrama	20	1202.85	3.33985	21.457	11.8466	207.977	330.925
Campanula_herminii	8	Guadarrama	10	60.375	1.9924	9.17857	24.1702	214.87	152.45
Cerastium_ramosissimum	9	Guadarrama	20	169.9	3.8877	1.27721	23.4812	162.947	258.7
Crocus_carpetanus	10	Guadarrama	10	5763.2	12.38	0.0290629	7.72928	264	279.65
Cytisus_oromediterraneus	11	Guadarrama	20	10761.8	50.245	44933.6	14.2872	258.231	224.475
Deschampsia_iberica	12	Guadarrama	80	617.08	2.75664	149.347	7.69826	396.919	302.238
Dianthus_lusitanicus	13	Guadarrama	10	1038.24	3.3633	68.027	8.85774	273.581	409.45
Dianthus_sp	14	Guadarrama	10	877.6	1.5804	19.2446	13.0075	297.198	239.15
Erophila_verna	15	Guadarrama	10	38.6533	0.1852	0.495918	25.169	140.481	188.15
Erysimum_humile_penyalarensis	16	Guadarrama	20	774.56	3.0564	24.6785	20.0837	201.387	208.975
Euphrasia_willkommii	17	Guadarrama	10	115.075	2.9244	0.357649	22.9206	235.908	87.75
Festuca_iberica	18	Guadarrama	10	790.35	6.3603	96.5842	9.57428	383.139	146.8
Festuca_indigesta	19	Guadarrama	90	710.6	3.24036	93.7435	4.28983	463.461	559.267
Gagea_nevadensis	20	Guadarrama	20	339.32	5.8785	0.0104102	20.6452	170.436	227.6
Gentiana_lutea	21	Guadarrama	10	964.68	18.2	435.66	8.85685	267.328	268.2
Herniaria_scabrida	22	Guadarrama	10	75.35	1.1415	25.7194	13.3037	212.135	236
Jasione_crispa	23	Guadarrama	80	49.6	1.49879	24.7992	18.3645	241.649	188.012
Juniperus_oxicedrus	24	Guadarrama	80	10655.2	23.3087	108270	6.47296	434.369	417.85
Jurinea_humilis	25	Guadarrama	90	7019.8	0.696311	28.6574	10.1087	266.321	262.322
Koeleria_vallesiana	26	Guadarrama	10	236.72	2.5877	9.41909	12.5666	390.664	170
Leontodon_sp	27	Guadarrama	10	1053.97	4.1201	50.3979	19.6655	158.71	234.8
Leucanthemopsis_alpina	28	Guadarrama	20	150.72	1.8041	31.7649	17.2867	216.907	170.525
Linaria_elegans	29	Guadarrama	10	11.85	1.5809	1.70066	23.5654	118.257	314.35
Linaria_saxatilis	30	Guadarrama	10	88.85	1.7678	9.78721	21.4969	210.364	128.15
Luzula_hispanica	31	Guadarrama	20	253.55	4.4364	20.5228	13.3334	305.773	255.35
Minuartia_bigerrensis	32	Guadarrama	46	248.5	1.67149	31.27	17.1626	340.245	111.196
Nardus_stricta	33	Guadarrama	20	238.95	8.53333	16.8417	6.80549	401.704	205
Paronychia_polygonifolia	34	Guadarrama	10	328.05	2.0029	112.301	18.3902	315.091	129
Phyteuma_hemisphaericum	35	Guadarrama	10	73	2.2166	17.8505	18.0957	269.372	122.3
Pilosella_argyrocoma	36	Guadarrama	10	287.6	2.5665	18.5448	13.9139	254.31	288.55
Pilosella_castellana	37	Guadarrama	10	169.64	2.2311	23.9498	13.7779	261.86	199.9
Pilosella_pseudopilosella_pseudopilosella	38	Guadarrama	10	181.95	1.2668	26.6513	13.4926	234.578	248.45
Pilosella_vahlii	39	Guadarrama	80	181.15	2.19427	14.3603	17.0977	200.958	287.863
Poa_bulbosa	40	Guadarrama	10	949.5	2.6008	22.7613	23.9075	285.592	64.75
Ranunculus_bulbosus	41	Guadarrama	20	564.12	2.8548	15.9429	22.2922	173.763	227.025
Rumex_angiocarpus	42	Guadarrama	10	335.577	4.3796	47.7322	10.647	189.337	400.6
Scleranthus_perennis	43	Guadarrama	10	628.7	1.5031	3.71353	25.6665	185.267	136.4
Sedum_amplexicaule	44	Guadarrama	10	9.7	2.1654	6.37888	10.5433	154.219	653.15
Sedum_brevifolium	45	Guadarrama	10	68.4	1.3083	7.12546	10.2595	87.4628	1588.5
Sedum_candollei	46	Guadarrama	10	21.55	1.2708	6.63672	19.2501	87.7981	842.9
Senecio_pyrenaicus_carpetanus	47	Guadarrama	60	2781.79	31.3848	35.8626	10.2926	189.589	486.667
Silene_ciliata	48	Guadarrama	80	351.5	1.95809	38.8137	14.064	206.999	353.125
Solidago_virgaurea	49	Guadarrama	10	862.04	2.3467	24.6705	12.2686	286.053	218
Spergula_morisonii	50	Guadarrama	10	240.65	0.7269	0.213688	30.5335	139.297	99.85
Taraxacum_sp	51	Guadarrama	10	342.033	2.2242	33.4733	20.7157	193.824	181.35
Teesdalia_nudicaulis	52	Guadarrama	10	315.05	0.6004	1.09591	30.2995	142.334	131.25
Thymus_praecox	53	Guadarrama	10	197.45	2.10815	5.589	14.9181	319.996	197.65
Veronica_fruticans	54	Guadarrama	10	157.05	1.7117	34.4694	12.8958	308.701	234.7
Veronica_verna	55	Guadarrama	10	153.5	2.5438	1.01667	24.6866	201.094	199.6
Viola_sp	56	Guadarrama	10	292.75	3.585	8.66316	25.2388	169.15	279.1

## Sheet: MetaDATA
Excel sheet	General description	Attributes	Unit	Specific description	Method reference
FieldDATA	sampling design and field data	Sample_ID	-	sample identification
		Country	-	sampling location: country
		Muntain Range	-	sampling location: mountain range
		Locality	-	sampling location: locality
		Plot	-	sampling location: plot
		Plot_ID	-	sampling location: plot ID attributed locally at each mountain range
		Subplot	-	sampling location: subplot
		Date	-	sampling date
		Day	-	sampling date: year
		Month	-	sampling date: month
		Year	-	sampling date: day
		Grid zone	-	UTM grid zone
		UTM_X	m	easting planar coordinate
		UTM_Y	m	northing planar coordinate
		Elevation	m	elevation from sea level
		Orientation	°	topographic orientation
		Slope	°	topographic slope
		Radiation	0-1	Potential solar radiation	Gandullo, J.M., 1974. Ensayo de evaluación cuantitativa de la insolación y de la pendiente del terreno. An. INIA Ser. Recur. Nat. 1, 95–107.
	soil propierties	Phos_P	µmol/gr dry soil/h	Phosphatase enzyme. Measured on dry soil sampled under plant canopy	Tabatabai, M.A., Bremner, J.M., 1969. Use of p-nitrophenyl phosphate for assay of soil phosphatase activity. Soil Biol. Biochem. 1, 301–307.
		Glu_P	µmol/gr dry soil/h	β-glucosidase enzyme. Measured on dry soil sampled under plant canopy	Eivazi, F., Tabatabai, M.A., 1988. Glucosidases and galactosidases in soils. Soil Biol. Biochem. 20, 601–606.
		SOC_P	%	soil organic carbon. Measured on dry soil sampled under plant canopy	Yeomans, J.C., Bremner, J.M., 1988. A rapid and precise method for routine determination of organic carbon in soil. Commun. Soil Sci. Plant Anal. 19, 1467–1476.
		NT_P	mg/g soil	soil total nitrogen. Measured on dry soil sampled under plant canopy	Anderson, J.M., Ingram, J.S.I., 1994. Tropical soil biology and fertility: A handbook of methods. Soil Sci. 157, 265.
		PT_P	mg/g soil	available phosphorus. Measured on dry soil sampled under plant canopy
		K_P	mg/g soil	potassium content. Measured on dry soil sampled under plant canopy	Burt R (Ed.) ,2004- Soil survey laboratory methods manual. USDA, NCRS: Lincoln, NE
		pH_P	-	pH. Measured on dry soil sampled under plant canopy
		Cond_P	µS/cm	electrical conductivity. Measured on dry soil sampled under plant canopy
		Phos_B	µmol/gr dry soil/h	Phosphatase enzyme. Measured on dry soil sampled from bare soil areas	Gandullo, J.M., 1974. Ensayo de evaluación cuantitativa de la insolación y de la pendiente del terreno. An. INIA Ser. Recur. Nat. 1, 95–107.
		Glu_B	µmol/gr dry soil/h	β-glucosidase enzyme. Measured on dry soil sampled from bare soil areas	Tabatabai, M.A., Bremner, J.M., 1969. Use of p-nitrophenyl phosphate for assay of soil phosphatase activity. Soil Biol. Biochem. 1, 301–307.
		SOC_B	%	soil organic carbon. Measured on dry soil sampled from bare soil areas	Eivazi, F., Tabatabai, M.A., 1988. Glucosidases and galactosidases in soils. Soil Biol. Biochem. 20, 601–606.
		NT_B	mg/g soil	soil total nitrogen. Measured on dry soil sampled from bare soil areas	Yeomans, J.C., Bremner, J.M., 1988. A rapid and precise method for routine determination of organic carbon in soil. Commun. Soil Sci. Plant Anal. 19, 1467–1476.
		PT_B	mg/g soil	available phosphorus. Measured on dry soil sampled from bare soil areas	Anderson, J.M., Ingram, J.S.I., 1994. Tropical soil biology and fertility: A handbook of methods. Soil Sci. 157, 265.
		K_B	mg/g soil	potassium content. Measured on dry soil sampled from bare soil areas	Burt R (Ed.) ,2004- Soil survey laboratory methods manual. USDA, NCRS: Lincoln, NE
		pH_B	-	pH. Measured on dry soil sampled from bare soil areas
		Cond_B	µS/cm	electrical conductivity. Measured on dry soil sampled from bare soil areas
		Phos_T	µmol/gr dry soil/h	Phosphatase enzyme. Values averaged and weighted by the respective cover of bare ground and vegetated area in each site	Maestre, F.T., Quero, J.L., Gotelli, N.J., Escudero, A., Ochoa, V., Delgado-Baquerizo, M., García-Gómez, M., Bowker, M.A., Soliveres, S., Escolar, C., García-Palacios, P., Berdugo, M., Valencia, E., Gozalo, B., Gallardo, A., Aguilera, L., Arredondo, T., Blones, J., Boeken, B., Bran, D., Conceição, A.A., Cabrera, O., Chaieb, M., Derak, M., Eldridge, D.J., Espinosa, C.I., Florentino, A., Gaitán, J.…
		Glu_T	µmol/gr dry soil/h	β-glucosidase enzyme. Values averaged and weighted by the respective cover of bare ground and vegetated area in each site
		SOC_T	%	soil organic carbon. Values averaged and weighted by the respective cover of bare ground and vegetated area in each site
		NT_T	mg/g soil	soil total nitrogen. Values averaged and weighted by the respective cover of bare ground and vegetated area in each site
		PT_T	mg/g soil	available phosphorus. Values averaged and weighted by the respective cover of bare ground and vegetated area in each site
		K_T	mg/g soil	potassium content. Values averaged and weighted by the respective cover of bare ground and vegetated area in each site
		pH_T	-	pH. Values averaged and weighted by the respective cover of bare ground and vegetated area in each site
		Cond_T	µS/cm	electrical conductivity. Values averaged and weighted by the respective cover of bare ground and vegetated area in each site
AbundanceData	sampling design and field data	Sample_ID		sampling location: plot ID attributed locally at each mountain range
		Muntain range		sampling location: mountain range
		Plot		sampling location: plot
		Subplot		sampling location: subplot
TraitDATA	sampling design and field data	Specie Name	-	Plant specie scientific name
		Specie_ID	-	Plant specie identification
		Muntain Range	-	mountain range where secie was sampled
		Nº Ind	-	Number of replicates
	functional trait data	Seed Mass	µg	Seed mass	Pérez-Harguindeguy, N., Díaz, S., Lavorel, S., Poorter, H., Jaureguiberry, [...], Cornelissen, J.H.C., 2013. New Handbook for standardized measurment of plant functional traits worldwide. Aust. J. Bot. 23, 167–234.
		Vegetative Height	cm	Plant vegetative height
		SLA	mm2 /g	Specific leaf area
		LDMC	mm2 /mg	Leaf dry-matter content
		Thickness	µm2	Leaf thickness	Milla, R., Giménez-Benavides, L., Montserrat-Martín, G., 2008. Replacement of species along altitude gradients: The role of branch architecture. Ann. Bot. 102, 953–966.
		Size	cm2	Plant size measured as plant canopy projection	Pescador, D.S., De Bello, F., Valladares, F., Escudero, A., 2015. Plant trait variation along an altitudinal gradient in Mediterranean high mountain grasslands: Controlling the species turnover effect. PLoS One 10, 1–16.
